# Supplementary material for: Lens metabolomic profiling as a tool to understand cataractogenesis in Atlantic salmon and rainbow trout reared at optimum and high temperature
Source: PLoS One. 2017 Apr 18;12(4):e0175491. doi: 10.1371/journal.pone.0175491 (PMC5395160; doi:10.1371/journal.pone.0175491)
Supplement: S1 Table — Heat maps showing the identified biochemicals in Atlantic salmon and rainbow trout lenses reared at 13 or 19°C. Red colour indicates a significantly higher level and green colour indicates a significantly lower level of the metabolite (contrasts) (p<0.05). (XLSX) [file pone.0175491.s001.xlsx]

## Sheet: Explanation
	Pathway Heat Map	This is the heatmap associated with the statistical analysis of the data
		Indicates ratios, p- and q-values for each comparison
		0.55	Green: indicates significant difference (p≤0.05) between the groups shown; GREEN indicates a ratio < 1
		1.71	Red: indicates significant difference (p≤0.05) between the groups shown; RED indicates a ratio > 1
		1.2	Non-colored text and cell: mean values are not significantly different for that comparison
			Blue-shaded cell: indicates p≤0.05

## Sheet: Amino acid
	Heat map of statistically significant biochemicals profiled in this study. Shaded cells indicate p≤0.05 (red indicates that the mean values are significantly higher for that comparison; green values significantly lower). Blue-bolded text indicates 0.05<p<0.10.
										Two Way ANOVA Contrasts				Two Way ANOVA				One Way ANOVA Contrasts- Salmon								One Way ANOVA		One Way ANOVA Contrasts- Trout			One Way ANOVA		Statistical Values
	PATHWAY SORT	SUPER PATHWAY	SUB PATHWAY	BIOCHEMICAL NAME	PLATFORM	COMP ID	Kegg	HMDB		Species		Temperature		Species Effect	Temperature Effect	Species by Temperature Interaction		S-CAT 1 S-CAT 0	S-CAT 2 S-CAT 0	S-CAT 3 S-CAT 0	S-CAT 2 S-CAT 1	S-CAT 3 S-CAT 1	S-CAT 3 S-CAT 2	S-CAT 2 AVG S-CAT 0,1	S-CAT 3 AVG S-CAT 0,1	S- Cataract Effect		T-CAT 1 T-CAT 0	T-CAT 2 T-CAT 0	T-CAT 2 T-CAT 1	T-Cataract Effect		T-19C / T-13C		S-19C / S-13C		S-13C / T-13C		S-19C / T-19C		Species Effect		Temperature Effet		Species by Temperature Interaction		S-1 / S-0		S-2 / S-0
										S-13C T-13C	S-19C T-19C	T-19C T-13C	S-19C S-13C
																																	P-VALUE	Q-VALUE	P-VALUE	Q-VALUE	P-VALUE	Q-VALUE	P-VALUE	Q-VALUE	P-VALUE	Q-VALUE	P-VALUE	Q-VALUE	P-VALUE	Q-VALUE	P-VALUE	Q-VALUE	P-VALUE
	1	Amino acid	Glycine, serine and threonine metabolism	glycine	GC/MS	11777	C00037	HMDB00123		1.19	1.1	1.03	0.95					1.29	1.34	1.73	1.04	1.34	1.28	1.09	1.4			0.88	0.86	0.98			0.688069	0.581104	0.972583	0.623633	0.301348	0.139255	0.546882	0.184351	0.248767	0.053963	0.795059	0.468364	0.757866	0.596915	0.534186	1	0.546137
	2			sarcosine (N-Methylglycine)	GC/MS	1516	C00213	HMDB00271		1.35	0.86	1.44	0.92					1.77	2.09	1.66	1.18	0.94	0.79	1.3	1.03			0.69	0.83	1.2			0.0209882	0.0784982	0.768691	0.572872	0.088715	0.0512449	0.347669	0.1304	0.578543	0.109975	0.145028	0.146707	0.0637116	0.193009	0.370352	1	0.242177
	8			serine	GC/MS	1648	C00065	HMDB03406		1.01	0.86	0.91	0.78					1.28	1.25	1.44	0.98	1.12	1.15	1.02	1.17			0.93	0.92	0.99			0.572401	0.527674	0.0673966	0.117151	0.878635	0.308932	0.151361	0.0653246	0.260015	0.0560344	0.0909608	0.103515	0.3606	0.459436	0.686938	1	0.761037
	10			N-acetylserine	GC/MS	37076		HMDB02931		0.95	1.06	0.7	0.79					1.46	1.74	1.52	1.2	1.04	0.87	1.28	1.11			0.95	1.04	1.1			0.00568449	0.0338238	0.102412	0.155375	0.361373	0.161235	0.752458	0.244953	0.670895	0.12358	0.0023076	0.00525221	0.385452	0.467078	0.402311	1	0.250376
	16			3-phosphoserine	GC/MS	543	C01005	HMDB00272		3.2	1.88	1.44	0.84					2.23	2.47	2.79	1.11	1.25	1.13	1.25	1.41			0.97	1.59	1.63			0.0868767	0.188286	0.625348	0.521165	< 0.001	1.33268e-05	0.00791202	0.00585376	< 0.001	9.64095e-07	0.377994	0.302836	0.119898	0.254748	0.199027	1	0.140666
	17			threonine	LC/MS pos	1284	C00188	HMDB00167		0.6	0.66	0.86	0.94					0.92	1.04	1.02	1.12	1.11	0.99	1.1	1.09			0.89	0.83	0.93			0.0677888	0.16433	0.397939	0.387359	< 0.001	1.60986e-08	< 0.001	3.63102e-07	< 0.001	4.627e-12	0.0603662	0.0775055	0.475044	0.503688	0.612113	1	0.87285
	18			N-acetylthreonine	LC/MS neg	33939	C01118			0.88	0.89	0.89	0.89					1.06	1.22	1	1.15	0.94	0.81	1.16	0.95			0.99	0.93	0.94			0.0994854	0.206715	0.153433	0.19447	0.0663345	0.0397363	0.105525	0.048093	0.0162202	0.00495198	0.0318296	0.0468765	0.871399	0.633215	0.828391	1	0.407601
	19			allo-threonine	GC/MS	15142	C05519	HMDB04041		0.93	1.63	0.89	1.57					3.83	3.45	4.59	0.9	1.2	1.33	1.06	1.4			1.06	0.94	0.89			0.463507	0.463168	< 0.001	0.00266085	0.41569	0.1781	< 0.001	0.000727346	0.0535192	0.0140051	0.0414841	0.0561414	0.00296635	0.032389	0.00381464	0.732411	0.00267474
	20			phosphothreonine	GC/MS	37453				0.59	0.63	0.95	1.01					0.96	1.12	0.72	1.17	0.75	0.64	1.16	0.75			0.99	1.35	1.37			0.587814	0.534356	0.67853	0.538226	< 0.001	4.29265e-05	< 0.001	6.59705e-05	< 0.001	5.94583e-08	0.499361	0.358445	0.927861	0.641614	0.815992	1	0.76439
	24		Alanine and aspartate metabolism	aspartate	GC/MS	15996	C00049	HMDB00191		2.98	2.62	0.88	0.77					0.93	1.04	0.67	1.12	0.72	0.65	1.1	0.71			1.01	1.06	1.06			0.292906	0.383426	0.00892591	0.0217215	< 0.001	1.3166e-11	< 0.001	2.0543e-09	< 0.001	2e-15	0.0101204	0.0180984	0.243486	0.397181	0.674902	1	0.994664
	25			asparagine	LC/MS pos	512	C00152	HMDB00168		0.64	0.85	0.82	1.09					1	1.03	1.14	1.03	1.13	1.1	1.03	1.13			0.97	0.96	0.99			0.0385298	0.11766	0.580329	0.49727	< 0.001	8.23225e-06	0.0164166	0.0108748	< 0.001	1.2419e-06	0.27113	0.23818	0.0636999	0.193009	0.995819	1	0.915873
	26			beta-alanine	GC/MS	55	C00099	HMDB00056		2.3	2.15	0.88	0.82					1.84	2.96	2.35	1.61	1.28	0.8	1.77	1.41			0.83	0.65	0.78			0.437392	0.456396	0.786263	0.572872	0.00311283	0.0027587	< 0.001	0.000159187	< 0.001	2.76862e-06	0.719626	0.442133	0.458974	0.496492	0.341096	1	0.147396
	27			alanine	GC/MS	1126	C00041	HMDB00161		1.73	1.58	0.93	0.85					1.05	1.04	1.1	0.99	1.05	1.06	1	1.06			0.91	0.94	1.03			0.485842	0.478186	0.122779	0.167858	< 0.001	1.59536e-06	< 0.001	2.06738e-05	< 0.001	1.79886e-09	0.114638	0.120848	0.541334	0.517872	0.923652	1	0.986872
	27.1			N-acetylalanine	LC/MS neg	1585	C02847	HMDB00766		0.98	1.22	0.62	0.77					0.86	0.95	1.01	1.1	1.16	1.06	1.07	1.13			0.86	1.03	1.2			0.00198193	0.0185316	0.135434	0.17912	0.57803	0.225529	0.233534	0.0943558	0.649321	0.120958	0.00143726	0.0039035	0.217761	0.366808	0.734134	1	0.680112
	29			N-acetylaspartate (NAA)	LC/MS neg	22185	C01042	HMDB00812		0.99	0.75	0.81	0.62					0.84	0.75	0.54	0.89	0.64	0.72	0.86	0.62			0.96	0.96	1			0.0111119	0.0519497	< 0.001	2.41361e-06	0.761923	0.277606	< 0.001	0.000237796	0.00365673	0.00121788	< 0.001	2.26692e-06	0.0114488	0.0856882	0.553353	1	0.344002
	39		Glutamate metabolism	glutamate	LC/MS pos	57	C00025	HMDB03339		1.77	1.87	1.07	1.13					1.07	0.95	1.38	0.89	1.29	1.45	0.9	1.3			1.04	1	0.96			0.39431	0.442667	0.0975674	0.152201	< 0.001	7.01879e-08	< 0.001	4.42778e-09	< 0.001	7.01e-13	0.0778775	0.0928466	0.559085	0.521115	0.780932	1	0.71413
	44			glutamine	LC/MS pos	53	C00064	HMDB00641		1.46	1.62	0.67	0.74					0.83	0.74	0.76	0.89	0.92	1.04	0.85	0.89			1.22	0.97	0.8			< 0.001	0.000925595	< 0.001	0.00225815	< 0.001	1.05389e-05	< 0.001	2.35635e-07	< 0.001	3.04462e-10	< 0.001	2.56155e-06	0.36408	0.459436	0.442157	1	0.195125
	46			gamma-aminobutyrate (GABA)	GC/MS	1416	C00334	HMDB00112		1.01	0.89	0.99	0.87					0.69	0.57	0.76	0.83	1.11	1.33	0.76	1.02			1.29	1.21	0.94			0.643768	0.558092	0.631251	0.522506	0.871723	0.308176	0.857892	0.265615	0.809748	0.14432	0.505708	0.359181	0.990072	0.663013	0.345083	1	0.211424
	50		Histidine metabolism	histidine	LC/MS neg	59	C00135	HMDB00177		0.31	0.37	1.03	1.23					0.8	0.91	1.47	1.14	1.83	1.61	1.08	1.75			1.02	0.87	0.85			0.787203	0.624534	0.247978	0.281992	< 0.001	1.9519e-11	< 0.001	4.98963e-10	< 0.001	1e-15	0.313336	0.257207	0.528175	0.517872	0.447679	1	0.685992
	51			N-acetylhistidine	LC/MS neg	33946	C02997			0.15	0.24	0.89	1.39					0.63	0.7	1.04	1.12	1.67	1.49	1	1.49			1.06	1.08	1.02			0.520649	0.501141	0.0156381	0.0352368	< 0.001	3.06e-13	< 0.001	1.95964e-09	< 0.001	0	0.19354	0.18534	0.0304637	0.14908	0.522746	1	0.396629
	53			3-methylhistidine	LC/MS neg	15677	C01152	HMDB00479		6.05	0.68	5.76	0.64					1.12	1.27	0.64	1.13	0.57	0.51	1.16	0.58			0.27	0.21	0.77			0.029531	0.10173	0.160479	0.198222	< 0.001	1.67539e-06	0.0465691	0.0241181	< 0.001	1.01847e-06	0.564046	0.388008	0.0126408	0.0872196	0.879886	1	0.744212
	69		Lysine metabolism	lysine	LC/MS pos	1301	C00047	HMDB00182		0.88	0.83	0.94	0.89					1.12	1.15	1.07	1.03	0.96	0.93	1.05	0.98			0.93	0.95	1.02			0.667719	0.570042	0.15928	0.198222	0.279894	0.131216	0.0420915	0.0228372	0.0292275	0.00816689	0.194323	0.18534	0.483415	0.505345	0.791274	1	0.739206
	71			2-aminoadipate	LC/MS pos	6146	C00956	HMDB00510		0.39	0.36	1.31	1.19					1.02	0.88	0.94	0.86	0.92	1.08	0.86	0.93			0.89	1.87	2.09			0.197303	0.303856	0.207305	0.24254	< 0.001	5.16017e-07	< 0.001	4.43221e-07	< 0.001	6.5572e-11	0.0739307	0.090291	0.983604	0.662167	0.999939	1	0.637907
	78			N2-acetyllysine	LC/MS pos	36751	C12989	HMDB00446		34.51	33.95	1.88	1.85					1.27	1.42	1.16	1.12	0.91	0.81	1.17	0.95			1.06	1.56	1.48			< 0.001	0.00162073	< 0.001	0.00126584	< 0.001	0	< 0.001	0	< 0.001	0	< 0.001	4.21419e-06	0.783817	0.599426	0.711038	1	0.626259
	83		Phenylalanine & tyrosine metabolism	phenylalanine	LC/MS pos	64	C00079	HMDB00159		1.55	2.08	0.81	1.09					0.95	0.9	0.87	0.95	0.92	0.97	0.94	0.91			1.16	1.09	0.94			0.0701777	0.167028	0.374857	0.379814	< 0.001	1.85284e-05	< 0.001	4.42778e-09	< 0.001	3.7211e-11	0.501092	0.358445	0.0580308	0.193009	0.740637	1	0.46999
	99			tyrosine	LC/MS pos	1299	C00082	HMDB00158		2.54	2.07	0.88	0.72					0.86	0.74	0.74	0.87	0.87	1	0.84	0.84			0.96	0.84	0.87			0.359335	0.42377	0.00115098	0.00389021	< 0.001	4.206e-12	< 0.001	7.45752e-09	< 0.001	2e-15	0.0032405	0.00705484	0.0780544	0.220696	0.567745	1	0.296821
	100			3-(4-hydroxyphenyl)lactate	LC/MS neg	32197	C03672	HMDB00755		0.17	0.28	0.5	0.81					1.01	0.67	0.91	0.66	0.9	1.36	0.66	0.9			1.26	0.64	0.51			< 0.001	0.00947431	0.16976	0.202508	< 0.001	4.15947e-10	< 0.001	3.8624e-07	< 0.001	5.38e-13	0.00100312	0.00313934	0.128139	0.254748	0.990153	1	0.240619
	106			4-hydroxyphenylpyruvate	LC/MS neg	1669	C01179	HMDB00707		0.77	0.45	0.85	0.5					0.85	0.61	0.72	0.72	0.84	1.18	0.69	0.82			0.95	0.67	0.7			0.303391	0.384768	< 0.001	0.00126584	0.115629	0.065049	< 0.001	4.17527e-05	< 0.001	2.67161e-05	< 0.001	0.00242906	0.0362124	0.164554	0.655557	1	0.347301
	122			3-methoxytyrosine	LC/MS pos	12017		HMDB01434		2.52	2.65	1.07	1.12					0.58	0.5	0.65	0.86	1.12	1.3	0.75	0.98			0.85	0.64	0.76			0.903418	0.657731	0.315709	0.331158	0.00105879	0.00102236	< 0.001	8.25177e-05	< 0.001	7.78798e-07	0.425758	0.323015	0.531089	0.517872	0.443977	1	0.221879
	124			N-acetylphenylalanine	LC/MS neg	33950	C03519	HMDB00512		4.23	7.41	0.83	1.45					1.27	0.97	1.18	0.76	0.93	1.22	0.8	0.97			1.25	1.2	0.96			0.369124	0.42761	0.00982464	0.0234397	< 0.001	1.38529e-10	< 0.001	7e-15	< 0.001	0	0.211838	0.198268	0.014322	0.0911133	0.688566	1	0.726318
	125			N-acetyltyrosine	LC/MS neg	32390		HMDB00866		15.91	13.48	0.98	0.83					1.01	0.75	0.79	0.74	0.78	1.05	0.74	0.78			1.05	1.11	1.05			0.72339	0.585106	0.269428	0.295343	< 0.001	0	< 0.001	0	< 0.001	0	0.592593	0.395639	0.302753	0.430564	0.964517	1	0.376826
	145		Tryptophan metabolism	tryptophan	LC/MS pos	54	C00078	HMDB00929		0.37	0.81	1.21	2.65					1.61	1.7	2.15	1.06	1.33	1.26	1.14	1.44			0.96	0.97	1.01			0.0645715	0.16433	< 0.001	1.45595e-10	< 0.001	3.937e-12	0.0202555	0.0125428	< 0.001	3.9828e-11	< 0.001	1.35269e-08	< 0.001	9.43612e-05	0.658937	1	0.539418
	162			N-acetyltryptophan	LC/MS neg	33959	C03137			0.31	0.79	1.32	3.36					1.83	1.59	2.02	0.87	1.1	1.28	0.95	1.22			1.04	0.88	0.85			0.0327318	0.109865	< 0.001	1.10133e-10	< 0.001	1.259e-11	0.0602646	0.0301159	< 0.001	2.8169e-10	< 0.001	6.42009e-09	< 0.001	9.43612e-05	0.612209	1	0.871041
	164			C-glycosyltryptophan*	LC/MS pos	32675				0.89	0.79	1.2	1.07					0.94	0.91	1.01	0.97	1.08	1.12	0.95	1.07			0.99	0.94	0.95			< 0.001	0.00947431	0.179157	0.211642	0.0196918	0.0139996	< 0.001	4.40502e-05	< 0.001	4.84365e-06	0.00110339	0.00334848	0.12553	0.254748	0.674994	1	0.475852
	172		Valine, leucine and isoleucine metabolism	3-methyl-2-oxobutyrate	LC/MS neg	21047	C00141	HMDB00019		1.25	0.8	1.32	0.85					1.38	1.12	1.57	0.81	1.14	1.41	0.86	1.21			0.91	0.87	0.96			0.0822731	0.18254	0.145218	0.187974	0.163045	0.0843858	0.0721405	0.0351262	0.765792	0.138735	0.835556	0.481042	0.0258814	0.135034	0.58454	1	0.914826
	173			3-methyl-2-oxovalerate	LC/MS neg	15676	C00671	HMDB03736		1.39	1.43	0.99	1.02					1.31	1.07	1.74	0.81	1.32	1.63	0.85	1.39			0.95	0.93	0.98			0.949151	0.667999	0.942032	0.62326	0.143563	0.0787104	0.110987	0.049397	0.0328663	0.00903062	0.994954	0.521679	0.923116	0.641614	0.628348	1	0.887921
	180			isoleucine	LC/MS pos	1125	C00407	HMDB00172		1.71	1.44	1.16	0.98					0.85	0.89	0.92	1.05	1.09	1.04	1.01	1.05			0.89	1.09	1.22			0.0617772	0.162662	0.775526	0.572872	< 0.001	9.82529e-08	< 0.001	6.59705e-05	< 0.001	6.50004e-10	0.255348	0.232474	0.126343	0.254748	0.399804	1	0.487641
	181			leucine	LC/MS pos	60	C00123	HMDB00687		1.49	1.42	0.99	0.94					0.89	0.87	0.85	0.97	0.96	0.98	0.95	0.93			0.95	1.01	1.06			0.954956	0.66849	0.387741	0.380475	< 0.001	4.49691e-07	< 0.001	4.88122e-06	< 0.001	2.8169e-10	0.514584	0.362912	0.567086	0.522852	0.527082	1	0.374005
	185			N-acetylleucine	LC/MS pos	1587	C02710	HMDB11756		1.13	1.32	1.04	1.21					1.12	1.38	1.53	1.23	1.37	1.11	1.25	1.4			1.05	0.83	0.79			0.597509	0.539424	0.0821924	0.135147	0.335626	0.15387	0.0315893	0.0184583	0.0289286	0.00816674	0.109431	0.116586	0.382738	0.467078	0.896369	1	0.399322
	187			N-acetylisoleucine	LC/MS pos	33967				1.89	1.44	1.33	1.02					1.02	1.19	1.23	1.17	1.21	1.04	1.17	1.22			1.15	0.97	0.84			0.0225837	0.0821192	0.896576	0.606068	< 0.001	3.40698e-06	0.0022628	0.00189572	< 0.001	1.25032e-07	0.0847228	0.0986586	0.12154	0.254748	0.982664	1	0.625373
	190			valine	LC/MS pos	1649	C00183	HMDB00883		1.22	1.15	1.18	1.11					0.86	0.87	0.92	1.02	1.07	1.05	0.99	1.04			0.92	1.04	1.13			0.0101625	0.0501403	0.127454	0.17042	0.0040187	0.0033765	0.0635248	0.031469	0.0011017	0.000427359	0.00445922	0.00930359	0.427577	0.477619	0.465426	1	0.463379
	192			3-hydroxyisobutyrate	GC/MS	1549	C06001	HMDB00336		1.47	1.28	1.15	1					1.52	1.39	2.01	0.91	1.32	1.45	0.98	1.42			1.16	0.94	0.82			0.305689	0.384768	0.614548	0.519278	0.0125883	0.00936095	0.0441015	0.0234805	0.00189369	0.000686144	0.281006	0.241495	0.710064	0.579138	0.246005	1	0.373675
	193			4-methyl-2-oxopentanoate	LC/MS neg	22116	C00233	HMDB00695		1.52	1.46	0.83	0.8					1.28	0.9	1.4	0.7	1.1	1.56	0.74	1.15			1.2	0.96	0.8			0.414381	0.455423	0.552778	0.487392	0.152813	0.0823855	0.0999188	0.0459054	0.0318283	0.00881888	0.320085	0.260611	0.873869	0.633215	0.771152	1	0.662632
	200			isobutyrylcarnitine	LC/MS pos	33441				0.43	0.35	1.58	1.28					0.97	0.86	1.03	0.89	1.06	1.19	0.88	1.05			0.73	0.86	1.18			0.0485446	0.141215	0.0748373	0.124739	< 0.001	6.14588e-06	< 0.001	3.43721e-06	< 0.001	1.41163e-09	0.00919352	0.0170499	0.885854	0.633215	0.687946	1	0.641522
	202			2-methylbutyroylcarnitine	LC/MS pos	35431		HMDB00378		0.5	0.44	1.29	1.14					2.21	1.93	2.18	0.87	0.98	1.13	0.98	1.1			0.9	0.99	1.11			0.0525203	0.146279	0.27426	0.297955	< 0.001	5.54014e-05	< 0.001	4.45568e-06	< 0.001	9.58473e-09	0.0337229	0.0482459	0.534419	0.517872	0.0736026	1	0.153787
	205			isovalerylcarnitine	LC/MS pos	34407		HMDB00688		0.21	0.37	0.87	1.5					1.8	1.26	1.58	0.7	0.88	1.25	0.77	0.96			0.94	0.77	0.82			0.242659	0.345272	< 0.001	0.00285438	< 0.001	1e-15	< 0.001	8.28463e-10	< 0.001	0	0.0874925	0.100713	0.00135169	0.0200048	0.251582	1	0.751292
	213		Cysteine, methionine, SAM, taurine metabolism	cysteine	GC/MS	31453	C00097	HMDB00574		1.13	1.43	0.87	1.11					0.81	0.66	1.06	0.81	1.31	1.61	0.78	1.25			0.93	1	1.07			0.56028	0.520163	0.771505	0.572872	0.555964	0.219318	0.148012	0.064367	0.151181	0.0351041	0.8359	0.481042	0.537407	0.517872	0.630916	1	0.320487
	216			S-methylcysteine	GC/MS	39592		HMDB02108		0.93	1.41	1.18	1.79					1.57	1.28	1.97	0.81	1.26	1.54	0.88	1.35			0.79	0.66	0.83			0.387594	0.441197	< 0.001	0.00266085	0.458682	0.191449	0.043094	0.0231606	0.350182	0.0721642	0.00230716	0.00525221	0.0515245	0.182104	0.5875	1	0.84052
	218			cystathionine	GC/MS	15705	C02291	HMDB00099		1.95	2.06	0.5	0.53					1.03	0.86	1.04	0.84	1.01	1.2	0.84	1.01			1.28	1.02	0.79			< 0.001	0.00458792	< 0.001	0.00289263	< 0.001	0.000518436	< 0.001	0.000249417	< 0.001	1.01847e-06	< 0.001	3.55964e-05	0.85476	0.632302	0.791017	1	0.62412
	219			methionine sulfoxide	LC/MS pos	18374	C02989	HMDB02005		0.59	0.99	1.21	2.05					1.28	1.15	2.27	0.9	1.76	1.97	0.94	1.84			0.86	0.78	0.9			0.171148	0.276592	< 0.001	0.000231792	< 0.001	0.000192197	0.488751	0.168084	0.00147363	0.000550117	< 0.001	0.000368095	0.02043	0.113018	0.659513	1	0.819614
	222			taurine	GC/MS	2125	C00245	HMDB00251		0.72	1.2	0.99	1.64					2.11	1.74	2.07	0.83	0.98	1.19	0.92	1.1			0.89	0.81	0.91			0.936368	0.666377	0.00381626	0.0105534	0.0186933	0.0135884	0.491877	0.168084	0.222775	0.0489691	0.0411897	0.0561414	0.0318459	0.150072	0.25661	1	0.449132
	223			S-adenosylmethionine (SAM)	LC/MS pos	15915				1.71	4.36	0.82	2.09					1.02	1.14	1.22	1.12	1.2	1.07	1.12	1.2			0.98	0.95	0.97			0.835643	0.642231	< 0.001	0.00333707	0.041143	0.0260956	< 0.001	1.05769e-06	< 0.001	6.8236e-07	0.0222635	0.0343016	0.0107325	0.0853472	0.956315	1	0.836164
	224			S-adenosylhomocysteine (SAH)	LC/MS neg	15948	C00021	HMDB00939		1.46	4.71	0.83	2.67					1.16	1.37	1.57	1.18	1.35	1.15	1.21	1.39			0.97	1.03	1.06			0.328542	0.405299	< 0.001	2.53314e-05	0.180889	0.0907181	< 0.001	1.95964e-09	< 0.001	3.77114e-08	0.00209424	0.00511536	< 0.001	0.000521721	0.948625	1	0.975718
	225			methionine	LC/MS pos	1302	C00073	HMDB00696		0.6	1.41	0.83	1.96					1.27	1.28	1.77	1.01	1.39	1.38	1.06	1.46			1.09	0.91	0.84			0.163316	0.270617	< 0.001	4.93943e-05	< 0.001	0.000186477	0.0117148	0.00804069	0.299517	0.0629028	0.00829486	0.0159749	< 0.001	0.000521721	0.663296	1	0.704304
	227			N-acetylmethionine	LC/MS neg	1589	C02712	HMDB11745		0.98	1.39	0.76	1.07					0.73	0.75	0.86	1.03	1.17	1.14	0.96	1.09			0.94	1.14	1.22			0.0621303	0.162662	0.471529	0.434651	0.452056	0.189908	0.0665191	0.0326683	0.431474	0.0851895	0.405501	0.31726	0.0685754	0.202912	0.579495	1	0.444636
	229			2-hydroxybutyrate (AHB)	GC/MS	21044	C05984	HMDB00008		1.1	1.1	0.88	0.87					1.08	1.06	1.28	0.98	1.19	1.21	1	1.21			0.99	0.9	0.91			0.217669	0.323793	0.277725	0.299049	0.53569	0.213929	0.441984	0.155428	0.327576	0.0679302	0.103724	0.111694	0.915113	0.641614	0.839428	1	0.977136
	231			homocysteine	GC/MS	40266	C00155	HMDB00742		1.05	1.31	0.72	0.9					0.99	0.99	0.74	1	0.75	0.75	1	0.75			0.91	1.06	1.16			0.0103069	0.0501403	0.28165	0.300615	0.723316	0.268937	0.0579605	0.0292208	0.110551	0.0270008	0.0106922	0.0184617	0.266836	0.415068	0.964675	1	0.86775
	241		Urea cycle; arginine-, proline-, metabolism	arginine	LC/MS pos	1638	C00062	HMDB00517		1.13	1.07	0.84	0.79					0.9	0.97	0.99	1.08	1.1	1.02	1.05	1.07			0.99	0.99	1			0.0371243	0.11766	0.00520632	0.0134784	0.156413	0.082806	0.518448	0.175806	0.14603	0.0341485	< 0.001	0.00260091	0.578819	0.526046	0.666416	1	0.839578
	243			N-acetylarginine	LC/MS neg	33953	C02562	HMDB04620		40.74	61.79	0.84	1.27					0.87	0.88	1.2	1.01	1.38	1.36	0.98	1.34			1.4	1.47	1.05			0.207119	0.311641	0.0556444	0.0995679	< 0.001	0	< 0.001	0	< 0.001	0	0.630288	0.408589	0.0265322	0.135034	0.667651	1	0.550454
	244			ornithine	GC/MS	1493	C00077	HMDB03374		2.09	2.56	0.93	1.15					0.7	0.71	0.86	1	1.23	1.22	0.93	1.13			1.19	0.78	0.66			0.889523	0.657731	0.948451	0.62326	< 0.001	1.74786e-05	< 0.001	1.01185e-05	< 0.001	6.84478e-09	0.958117	0.507727	0.885553	0.633215	0.435193	1	0.445237
	245			urea	GC/MS	1670	C00086	HMDB00294		1.81	1.93	0.76	0.81					1.17	0.92	0.9	0.79	0.77	0.98	0.82	0.8			1.11	1.38	1.24			0.0119478	0.0534638	0.0340438	0.0690388	< 0.001	1.67539e-06	< 0.001	4.3624e-07	< 0.001	1.36099e-10	0.00143724	0.0039035	0.760008	0.596915	0.734928	1	0.760822
	246			proline	LC/MS pos	1898	C00148	HMDB00162		0.76	0.38	1.31	0.66					0.93	1	1.05	1.07	1.13	1.05	1.06	1.11			0.89	0.8	0.91			0.151054	0.260178	0.016441	0.0363724	0.126791	0.0706038	< 0.001	3.33446e-06	< 0.001	4.70395e-06	0.468878	0.342746	0.00761879	0.0677818	0.793164	1	0.868113
	248			citrulline	LC/MS pos	2132	C00327	HMDB00904		0.8	8.84	0.7	7.74					0.76	0.77	11.52	1.02	15.15	14.87	0.96	14.25			0.99	0.91	0.92			0.4513	0.461539	0.77785	0.572872	0.618915	0.235534	0.589912	0.195387	0.976439	0.168562	0.73795	0.447895	0.464355	0.496492	0.784778	1	0.721482
	252			trans-4-hydroxyproline	LC/MS pos	32306	C01157	HMDB00725		1.01	0.91	1.52	1.37					1.39	1.39	1.48	1	1.06	1.07	1.06	1.13			0.91	0.57	0.63			0.00472812	0.0294729	0.0101727	0.0238034	0.994713	0.336954	0.777774	0.248927	0.845453	0.149072	< 0.001	0.000910581	0.838128	0.627293	0.430377	1	0.418876
	259		Creatine metabolism	creatine	LC/MS pos	27718	C00300	HMDB00064		2.91	3.83	1.13	1.48					1.41	1.36	1.21	0.96	0.85	0.89	1.02	0.91			0.92	1.28	1.39			0.201802	0.30717	< 0.001	0.0029548	< 0.001	1.747e-12	< 0.001	3e-15	< 0.001	0	0.00115355	0.00339776	0.107203	0.248002	0.371855	1	0.472583
	263		Butanoate metabolism	2-aminobutyrate	GC/MS	1577	C02261	HMDB00650		2.46	2.39	1.48	1.45					1.13	1	1.23	0.88	1.08	1.23	0.91	1.11			0.71	0.93	1.32			0.00360376	0.0248288	0.00108536	0.00377322	< 0.001	2.22672e-09	< 0.001	8.28463e-10	< 0.001	2.4e-14	< 0.001	0.000203787	0.766709	0.597549	0.731302	1	0.84277
	266		Polyamine metabolism	5-methylthioadenosine (MTA)	LC/MS pos	1419	C00170	HMDB01173		1.92	5.13	0.74	1.99					1.04	1.14	1.19	1.1	1.15	1.05	1.11	1.16			1.13	1.19	1.05			0.234032	0.340398	< 0.001	0.0029548	0.00280342	0.002519	< 0.001	1.95964e-09	< 0.001	6.50004e-10	0.0961315	0.108171	0.00141504	0.0200048	0.990001	1	0.914886
	267			putrescine	GC/MS	1408	C00134	HMDB01414		1.08	1.24	0.85	0.98					0.72	0.59	0.87	0.83	1.21	1.46	0.77	1.12			1.29	1.08	0.84			0.331288	0.405299	0.855684	0.586628	0.966071	0.330688	0.233465	0.0943558	0.381234	0.0771174	0.574753	0.388913	0.414384	0.477619	0.498957	1	0.259345
	269			agmatine	GC/MS	15496	C00179	HMDB01432		1.25	1.12	0.82	0.73					1.04	0.81	0.81	0.78	0.78	0.99	0.79	0.78			0.9	0.82	0.91			0.0877392	0.188286	0.218551	0.250873	0.53165	0.213929	0.265209	0.102086	0.220158	0.0487187	0.0399103	0.0555118	0.726379	0.588671	0.947211	1	0.508382
	270			spermidine	LC/MS pos	485	C00315	HMDB01257		0.74	1.03	0.83	1.15					0.94	0.86	0.78	0.92	0.83	0.91	0.91	0.82			0.97	1.02	1.05			0.110582	0.222701	0.210838	0.244324	0.00820787	0.0063977	0.897526	0.271974	0.0686975	0.0173477	0.801002	0.469106	0.0464222	0.180747	0.852511	1	0.535778
	275		Guanidino and acetamido metabolism	4-guanidinobutanoate	LC/MS pos	15681	C01035	HMDB03464		1.21	1.09	1.37	1.23					1.78	1.79	1.56	1.01	0.88	0.87	1.1	0.96			1.09	0.81	0.74			0.0575359	0.15691	0.12467	0.168549	0.232926	0.110803	0.414048	0.148351	0.157416	0.0359099	0.0167933	0.0271255	0.786762	0.599426	0.261454	1	0.221091
	280		Glutathione metabolism	glutathione, reduced (GSH)	LC/MS pos	2127	C00051	HMDB00125		1.54	0.77	2.06	1.03					1.2	0.96	0.61	0.8	0.5	0.63	0.83	0.52			0.98	0.93	0.95			0.0355139	0.116223	0.490847	0.449056	0.430383	0.183182	0.0445405	0.0234947	0.373228	0.0759639	0.302846	0.250651	0.0489477	0.180747	0.898512	1	0.782606
	281			S-methylglutathione	LC/MS neg	33944	C11347			0.97	0.56	3.31	1.9					1.78	1.74	1.06	0.98	0.6	0.61	1.07	0.65			0.5	0.77	1.56			< 0.001	0.00223467	0.0183416	0.0391533	0.740339	0.272138	0.036725	0.0205116	0.085495	0.0211952	< 0.001	0.000155672	0.20463	0.356661	0.60919	1	0.755844
	282			5-oxoproline	LC/MS neg	1494	C01879	HMDB00267		1.62	2.62	0.97	1.57					1.39	1.31	2.21	0.94	1.59	1.69	0.99	1.68			0.99	0.89	0.9			0.803932	0.631821	< 0.001	0.00109073	< 0.001	0.000136937	< 0.001	3.79577e-10	< 0.001	1.896e-11	0.00792197	0.0155559	0.00305471	0.032389	0.400135	1	0.495574
	283			glutathione, oxidized (GSSG)	LC/MS pos	27727	C00127	HMDB03337		1.3	1.07	1.34	1.1					0.9	0.88	0.7	0.98	0.78	0.8	0.95	0.77			1.01	1.08	1.07			0.0136799	0.0542652	0.83434	0.585218	0.0304257	0.0200857	0.903783	0.272421	0.1419	0.0334197	0.055741	0.0724966	0.102512	0.246099	0.780136	1	0.671981
	284			cysteine-glutathione disulfide	LC/MS pos	35159		HMDB00656		2.19	3.32	0.52	0.79					0.89	1.77	2.15	1.98	2.4	1.21	1.93	2.35			0.72	0.83	1.14			0.15588	0.261607	0.80278	0.577985	0.0947487	0.0542459	0.00580087	0.00452697	0.00216443	0.000775716	0.237105	0.217845	0.403652	0.475545	0.895848	1	0.894952
	285			ophthalmate	LC/MS pos	34592		HMDB05765		3.05	1.97	3.25	2.11					1.97	1.34	1.54	0.68	0.78	1.14	0.76	0.87			0.48	0.64	1.32			< 0.001	0.00162073	0.00143672	0.00460039	< 0.001	1.96384e-05	< 0.001	0.000568354	< 0.001	1.5925e-07	< 0.001	1.70683e-05	0.419131	0.477619	0.482573	1	0.939892
[truncated: 35 more columns]

## Sheet: Peptide
	Heat map of statistically significant biochemicals profiled in this study. Shaded cells indicate p≤0.05 (red indicates that the mean values are significantly higher for that comparison; green values significantly lower). Blue-bolded text indicates 0.05<p<0.10.
										Two Way ANOVA Contrasts				Two Way ANOVA				One Way ANOVA Contrasts- Salmon								One Way ANOVA		One Way ANOVA Contrasts- Trout			One Way ANOVA		Statistical Values
	PATHWAY SORT	SUPER PATHWAY	SUB PATHWAY	BIOCHEMICAL NAME	PLATFORM	COMP ID	Kegg	HMDB		Species		Temperature		Species Effect	Temperature Effect	Species by Temperature Interaction		S-CAT 1 S-CAT 0	S-CAT 2 S-CAT 0	S-CAT 3 S-CAT 0	S-CAT 2 S-CAT 1	S-CAT 3 S-CAT 1	S-CAT 3 S-CAT 2	S-CAT 2 AVG S-CAT 0,1	S-CAT 3 AVG S-CAT 0,1	S- Cataract Effect		T-CAT 1 T-CAT 0	T-CAT 2 T-CAT 0	T-CAT 2 T-CAT 1	T-Cataract Effect		T-19C / T-13C		S-19C / S-13C		S-13C / T-13C		S-19C / T-19C		Species Effect		Temperature Effet		Species by Temperature Interaction		S-1 / S-0		S-2 / S-0
										S-13C T-13C	S-19C T-19C	T-19C T-13C	S-19C S-13C
																																	P-VALUE	Q-VALUE	P-VALUE	Q-VALUE	P-VALUE	Q-VALUE	P-VALUE	Q-VALUE	P-VALUE	Q-VALUE	P-VALUE	Q-VALUE	P-VALUE	Q-VALUE	P-VALUE	Q-VALUE	P-VALUE
	300	Peptide	Dipeptide	glycylisoleucine	LC/MS pos	36659				0.97	1.17	0.62	0.75					0.97	0.92	0.98	0.95	1.01	1.07	0.94	1			0.94	0.92	0.97			< 0.001	0.00458792	0.0176044	0.0382507	0.922012	0.318982	0.190318	0.0803125	0.388511	0.0780413	< 0.001	0.00029164	0.317926	0.439691	0.73896	1	0.711508
	301			glycylleucine	LC/MS pos	34398	C02155	HMDB00759		1.43	1.2	0.7	0.58					0.95	1.09	0.98	1.14	1.02	0.89	1.13	1.01			0.93	1.01	1.08			0.045823	0.136328	< 0.001	0.00128063	0.00369684	0.00318891	0.300914	0.114285	0.00567366	0.00180571	< 0.001	0.000368095	0.160324	0.295638	0.840344	1	0.963718
	304			glycylphenylalanine	LC/MS pos	33954				1.09	0.85	0.94	0.74					0.64	1.13	0.76	1.78	1.19	0.67	1.6	1.07			0.9	1.1	1.22			0.769546	0.614248	0.044624	0.0835337	0.582166	0.225529	0.22966	0.0941259	0.641105	0.120106	0.101978	0.111635	0.216708	0.366808	0.302437	1	0.960403
	313			alanylleucine	LC/MS pos	37093				1.47	1.33	0.86	0.78					0.79	1.06	0.92	1.34	1.16	0.87	1.27	1.1			0.79	1.2	1.51			0.237225	0.34125	0.0683771	0.117181	0.00762613	0.00601675	0.0390926	0.02144	0.00113889	0.000436646	0.0355732	0.0501763	0.637961	0.555968	0.503231	1	0.919806
	339			pro-hydroxy-pro	LC/MS pos	35127		HMDB06695		0.92	0.57	1.11	0.69					0.77	1.24	0.94	1.61	1.23	0.76	1.52	1.16			1.01	0.74	0.73			0.639594	0.558092	0.252341	0.282014	0.210023	0.103721	0.00574927	0.00452697	0.00503961	0.00164522	0.628845	0.408589	0.254892	0.410524	0.533465	1	0.984666
	362			isoleucylalanine	LC/MS pos	40046				2.11	1.38	0.83	0.54					1.26	1.63	1.06	1.3	0.84	0.65	1.35	0.88			0.87	1.02	1.17			0.224311	0.329923	< 0.001	0.000185595	< 0.001	3.82362e-07	0.0131763	0.00893619	< 0.001	1.00825e-07	< 0.001	0.000368095	0.0130244	0.0872196	0.737895	1	0.262002
	364			isoleucylglutamate	LC/MS pos	40057				1.71	1.41	0.77	0.63					1.24	1.32	1	1.06	0.81	0.76	1.11	0.84			0.88	1.03	1.17			0.0294751	0.10173	< 0.001	0.00202501	< 0.001	2.63591e-05	0.00270337	0.002232	< 0.001	7.00075e-07	< 0.001	0.000373412	0.264259	0.415068	0.635566	1	0.553582
	366			isoleucylglycine	LC/MS pos	40008				1.31	1.12	0.74	0.63					1.23	1.45	1.4	1.17	1.13	0.97	1.22	1.18			0.89	1.02	1.15			0.105584	0.215959	0.00477113	0.0129008	0.0659296	0.0397363	0.574742	0.192603	0.0900618	0.0221607	0.00209029	0.00511536	0.355524	0.459436	0.709502	1	0.605362
	373			leucylalanine	LC/MS pos	40010				1.74	1.23	0.93	0.65					1.18	1.43	1.06	1.21	0.9	0.74	1.25	0.93			0.92	1.33	1.45			0.431529	0.4563	0.00367202	0.0103907	< 0.001	0.000491484	0.138538	0.0607106	< 0.001	0.000216454	0.00904168	0.0170499	0.114842	0.254748	0.883868	1	0.475817
	377			leucylglutamate	LC/MS pos	40021				2.6	1.94	0.71	0.53					1.03	1.26	1.02	1.23	0.99	0.81	1.23	0.99			0.85	1.09	1.28			0.148059	0.258421	0.00230871	0.0070229	< 0.001	2.92263e-06	< 0.001	0.000508373	< 0.001	3.81333e-08	0.00177028	0.00466544	0.2191	0.366808	0.868771	1	0.846337
	378			leucylglycine	LC/MS pos	40045				2.6	1.61	0.85	0.53					0.95	1.25	0.87	1.32	0.91	0.69	1.3	0.9			0.94	1.52	1.62			0.357107	0.42377	< 0.001	0.000570193	< 0.001	2.09629e-08	< 0.001	0.000690454	< 0.001	1.30783e-09	< 0.001	0.00158213	0.0164284	0.0950127	0.825125	1	0.699862
	381			leucylserine	LC/MS neg	40048				2.48	1.69	0.74	0.5					0.94	1.27	0.8	1.35	0.85	0.63	1.34	0.84			0.93	0.91	0.98			0.135474	0.250668	< 0.001	0.00277246	< 0.001	3.40698e-06	0.00183955	0.00161226	< 0.001	1.07937e-07	< 0.001	0.002273	0.134424	0.26313	0.793122	1	0.673364
	386.5			phenylalanylleucine*	LC/MS neg	40192				1.89	1.19	0.63	0.4					1.29	1.41	1	1.09	0.77	0.71	1.15	0.81			0.75	1.14	1.53			0.0674202	0.16433	< 0.001	0.000852191	0.00937231	0.00721837	0.763753	0.247217	0.0383339	0.0103603	< 0.001	0.000368095	0.0947406	0.242221	0.998391	1	0.971016
	389			serylleucine	LC/MS pos	40066				2.13	1.49	0.83	0.58					0.73	0.91	0.73	1.25	1	0.8	1.16	0.93			0.9	1.33	1.47			0.264709	0.364216	0.00120989	0.00397879	< 0.001	6.85803e-06	0.00555161	0.00445449	< 0.001	4.52278e-07	0.00224125	0.00525221	0.106432	0.248002	0.479369	1	0.648263
	390			serylphenyalanine	LC/MS pos	40054				1.69	1.45	0.65	0.55					0.91	1.21	0.9	1.33	0.98	0.74	1.3	0.96			0.8	1.1	1.37			0.0125605	0.0534638	< 0.001	0.00202501	< 0.001	0.000678882	0.019897	0.0124561	< 0.001	4.03899e-05	< 0.001	0.000253961	0.383852	0.467078	0.765172	1	0.860028
	391			threonylleucine	LC/MS pos	40051				1.35	1.36	0.65	0.65					0.69	0.87	0.7	1.27	1.02	0.81	1.16	0.94			1.05	1.86	1.77			0.00240122	0.0196456	0.00364933	0.0103907	0.0312627	0.0204297	0.0219598	0.0134519	0.00219796	0.000779263	< 0.001	0.000322375	0.915819	0.641614	0.399498	1	0.590523
	395			tyrosylleucine	LC/MS neg	40031				1.89	1.32	0.63	0.44					1.41	2.06	1.41	1.46	0.99	0.68	1.55	1.06			0.74	0.73	0.99			0.0764826	0.17423	0.00156521	0.00488332	0.0189426	0.0136166	0.384213	0.141839	0.0236354	0.00683607	< 0.001	0.002273	0.276706	0.424179	0.784019	1	0.661687
	396.4			valylglycine	LC/MS neg	40475				2.17	1.56	0.86	0.61					0.83	1.02	0.76	1.23	0.92	0.75	1.18	0.88			0.95	1.24	1.3			0.364848	0.426429	< 0.001	0.00192547	< 0.001	1.35431e-07	< 0.001	0.000810943	< 0.001	5.96742e-09	0.00144219	0.0039035	0.0410155	0.179953	0.546643	1	0.97454
	402		gamma-glutamyl	gamma-glutamylvaline	LC/MS pos	32393		HMDB11172		0.69	0.68	1.81	1.78					2.54	2.27	3.81	0.89	1.5	1.68	1.02	1.7			0.67	0.91	1.35			< 0.001	0.00458792	< 0.001	0.00228352	0.011235	0.00855122	0.00878224	0.00641429	< 0.001	0.000178117	< 0.001	3.05427e-05	0.94623	0.647281	0.139466	1	0.137227
	404			gamma-glutamylleucine	LC/MS pos	18369		HMDB11171		1.5	1.92	1.02	1.3					1.07	1.05	1.5	0.98	1.4	1.42	1	1.42			0.84	1.02	1.21			0.896879	0.657731	0.0403283	0.0791452	< 0.001	0.000972297	< 0.001	3.33446e-06	< 0.001	6.41267e-08	0.119869	0.123757	0.167993	0.301053	0.878577	1	0.944663
	405			gamma-glutamylisoleucine*	LC/MS pos	34456		HMDB11170		1.44	1.45	1.62	1.64					1.01	1.16	1.98	1.15	1.96	1.7	1.15	1.96			0.77	1.06	1.38			0.00298752	0.0226805	0.00892173	0.0217215	0.0116583	0.00877018	0.03124	0.0184583	0.00130493	0.000494556	< 0.001	0.000585655	0.774906	0.597549	0.982695	1	0.746754
	408			gamma-glutamylmethionine	LC/MS pos	37539				0.27	1.35	0.77	3.91					2.14	1.97	6.19	0.92	2.9	3.15	1.03	3.24			0.99	0.75	0.75			0.284036	0.378146	< 0.001	2.65025e-05	< 0.001	1.35431e-07	0.941592	0.280845	< 0.001	1.62434e-05	0.00285515	0.00635403	< 0.001	0.000521721	0.433763	1	0.532425
	412			gamma-glutamylphenylalanine	LC/MS pos	33422		HMDB00594		1.19	1.79	0.89	1.34					1.19	1.05	1.28	0.88	1.08	1.22	0.91	1.11			1.12	1.11	1			0.615358	0.545524	0.118515	0.164613	0.127686	0.0706038	< 0.001	0.000690454	< 0.001	0.000255064	0.446598	0.333769	0.145036	0.27543	0.728386	1	0.955346
	413			gamma-glutamyltyrosine	LC/MS pos	2734				1.59	1.13	1.02	0.73					0.98	0.75	0.92	0.76	0.94	1.23	0.76	0.93			0.84	0.94	1.12			0.623994	0.54821	0.0211308	0.0443296	0.00386067	0.00328641	0.869191	0.267659	0.0278815	0.00799403	0.186536	0.181367	0.0473829	0.180747	0.788545	1	0.476248
	414			gamma-glutamylthreonine*	LC/MS pos	33364				0.48	0.66	0.95	1.3					1.4	1.47	2.23	1.05	1.6	1.52	1.11	1.69			0.82	0.9	1.1			0.826949	0.642231	0.084636	0.137067	< 0.001	2.92263e-06	< 0.001	0.00085587	< 0.001	5.86939e-08	0.280782	0.241495	0.167633	0.301053	0.500086	1	0.327158
	415			gamma-glutamyltryptophan	LC/MS pos	33947				0.21	0.61	1.32	3.9					2.91	2.85	4.6	0.98	1.58	1.61	1.13	1.82			0.85	0.92	1.08			0.0666479	0.16433	< 0.001	2.32923e-10	< 0.001	3.65e-13	< 0.001	0.00085587	< 0.001	6.15e-13	< 0.001	1.78779e-08	< 0.001	0.000131672	0.418013	1	0.406089
[truncated: 35 more columns]

## Sheet: Carbohydrate
	Heat map of statistically significant biochemicals profiled in this study. Shaded cells indicate p≤0.05 (red indicates that the mean values are significantly higher for that comparison; green values significantly lower). Blue-bolded text indicates 0.05<p<0.10.
										Two Way ANOVA Contrasts				Two Way ANOVA				One Way ANOVA Contrasts- Salmon								One Way ANOVA		One Way ANOVA Contrasts- Trout			One Way ANOVA		Statistical Values
	PATHWAY SORT	SUPER PATHWAY	SUB PATHWAY	BIOCHEMICAL NAME	PLATFORM	COMP ID	Kegg	HMDB		Species		Temperature		Species Effect	Temperature Effect	Species by Temperature Interaction		S-CAT 1 S-CAT 0	S-CAT 2 S-CAT 0	S-CAT 3 S-CAT 0	S-CAT 2 S-CAT 1	S-CAT 3 S-CAT 1	S-CAT 3 S-CAT 2	S-CAT 2 AVG S-CAT 0,1	S-CAT 3 AVG S-CAT 0,1	S- Cataract Effect		T-CAT 1 T-CAT 0	T-CAT 2 T-CAT 0	T-CAT 2 T-CAT 1	T-Cataract Effect		T-19C / T-13C		S-19C / S-13C		S-13C / T-13C		S-19C / T-19C		Species Effect		Temperature Effet		Species by Temperature Interaction		S-1 / S-0		S-2 / S-0
										S-13C T-13C	S-19C T-19C	T-19C T-13C	S-19C S-13C
																																	P-VALUE	Q-VALUE	P-VALUE	Q-VALUE	P-VALUE	Q-VALUE	P-VALUE	Q-VALUE	P-VALUE	Q-VALUE	P-VALUE	Q-VALUE	P-VALUE	Q-VALUE	P-VALUE	Q-VALUE	P-VALUE
	472	Carbohydrate	Fructose, mannose, galactose, starch, and sucrose metabolism	fructose	GC/MS	577	C00095	HMDB00660		0.82	2.29	0.96	2.67					0.91	1.13	1.85	1.24	2.03	1.64	1.21	1.99			1.58	2.83	1.79			0.931724	0.666377	0.00815966	0.0206841	0.4984	0.204076	0.0350947	0.0197951	0.297264	0.0628297	0.0642155	0.0803865	0.049471	0.180747	0.789506	1	0.824206
	489			mannose-6-phosphate	GC/MS	1470	C00275	HMDB01078		0.85	0.49	1.31	0.75					0.96	0.52	0.57	0.54	0.59	1.11	0.53	0.59			1.39	1.65	1.18			0.174748	0.278966	0.835512	0.585218	0.21379	0.104782	0.00663381	0.00510704	0.00569553	0.00180571	0.41232	0.317632	0.2675	0.415068	0.464961	1	0.346677
	495			sorbitol	GC/MS	15053	C00794	HMDB00247		1.12	1.57	1.66	2.34					2.84	1.51	2.27	0.53	0.8	1.5	0.61	0.92			0.97	1.31	1.35			0.124394	0.239466	0.0283216	0.058408	0.579617	0.225529	0.21463	0.08925	0.205534	0.0461014	0.00952808	0.0173491	0.622573	0.55394	0.328382	1	0.844464
	517		Glycolysis, gluconeogenesis, pyruvate metabolism	glycerate	GC/MS	1572	C00258	HMDB00139		1.38	1.68	0.95	1.15					0.36	0.6	0.74	1.65	2.05	1.24	1.22	1.51			0.66	1.72	2.6			0.866696	0.648309	0.681207	0.538226	0.166913	0.0850273	0.252014	0.100398	0.0764147	0.0190876	0.682473	0.427933	0.863413	0.633215	0.134111	1	0.360059
	519			glucose-6-phosphate (G6P)	GC/MS	31260	C00668	HMDB01401		0.8	0.53	1.39	0.92					1.25	0.65	0.69	0.52	0.55	1.06	0.54	0.58			1.83	1.78	0.97			0.155583	0.261607	0.956753	0.62326	0.33773	0.15387	0.0227994	0.0138176	0.0231138	0.00674435	0.294825	0.248113	0.330932	0.44794	0.772599	1	0.527655
	520			glucose 1-phosphate	GC/MS	33755	C00103	HMDB01586		2.75	1.96	1.9	1.35					6.98	5.7	8.48	0.82	1.21	1.49	0.99	1.47			0.85	1.4	1.64			0.0771966	0.17423	0.150318	0.192529	0.020425	0.014363	0.0453646	0.0237098	0.00287375	0.000976844	0.0253558	0.0384739	0.808059	0.608366	0.050704	1	0.158807
	521			glucose	GC/MS	38507	C00293	HMDB00122		7.77	0.44	4.33	0.25					2.94	28.78	6.59	9.79	2.24	0.23	11.27	2.58			8.96	1.74	0.19			0.191271	0.298073	0.836874	0.585218	0.794118	0.287014	0.21012	0.0880171	0.47921	0.0924012	0.432577	0.325721	0.283847	0.425341	0.519592	1	0.463869
	529			3-phosphoglycerate	GC/MS	40264	C00597	HMDB00807		0.8	1.61	0.74	1.49					1.81	1.85	3.33	1.02	1.85	1.8	1.13	2.03			0.98	0.79	0.81			0.190226	0.298073	0.298063	0.315368	0.217621	0.105857	0.263469	0.102086	0.933838	0.16378	0.8454	0.481042	0.0989934	0.242221	0.536625	1	0.527864
	534			phosphoenolpyruvate (PEP)	GC/MS	597	C00074	HMDB00263		0.47	1.98	0.51	2.15					1.35	0.9	1.39	0.67	1.03	1.54	0.71	1.09			1.01	1.55	1.53			0.0732736	0.171282	0.0419622	0.0797783	0.0365048	0.0236169	0.0831637	0.0391549	0.787188	0.141832	0.854977	0.483743	0.00799089	0.0677818	0.823161	1	0.716327
	536			lactate	GC/MS	527	C00186	HMDB00190		1.17	1.3	1.01	1.13					0.96	0.87	1.09	0.91	1.14	1.26	0.9	1.13			0.98	1.08	1.1			0.896891	0.657731	0.119053	0.164613	0.22774	0.109139	0.0102495	0.00721623	0.00835291	0.00259824	0.230362	0.213609	0.307733	0.430564	0.87802	1	0.506399
	577		Nucleotide sugars	Isobar: UDP-glucose, UDP-galactose	LC/MS neg	38670	C00029, C00052	HMDB00286, HMDB000302		0.73	0.7	1.08	1.04					1.03	0.89	0.85	0.86	0.82	0.95	0.87	0.82			0.97	0.93	0.96			0.296718	0.384571	0.645374	0.526855	< 0.001	0.000154992	< 0.001	2.97768e-05	< 0.001	7.74762e-08	0.288506	0.244853	0.677208	0.570629	0.907037	1	0.523353
[truncated: 35 more columns]

## Sheet: Energy
	Heat map of statistically significant biochemicals profiled in this study. Shaded cells indicate p≤0.05 (red indicates that the mean values are significantly higher for that comparison; green values significantly lower). Blue-bolded text indicates 0.05<p<0.10.
										Two Way ANOVA Contrasts				Two Way ANOVA				One Way ANOVA Contrasts- Salmon								One Way ANOVA		One Way ANOVA Contrasts- Trout			One Way ANOVA		Statistical Values
	PATHWAY SORT	SUPER PATHWAY	SUB PATHWAY	BIOCHEMICAL NAME	PLATFORM	COMP ID	Kegg	HMDB		Species		Temperature		Species Effect	Temperature Effect	Species by Temperature Interaction		S-CAT 1 S-CAT 0	S-CAT 2 S-CAT 0	S-CAT 3 S-CAT 0	S-CAT 2 S-CAT 1	S-CAT 3 S-CAT 1	S-CAT 3 S-CAT 2	S-CAT 2 AVG S-CAT 0,1	S-CAT 3 AVG S-CAT 0,1	S- Cataract Effect		T-CAT 1 T-CAT 0	T-CAT 2 T-CAT 0	T-CAT 2 T-CAT 1	T-Cataract Effect		T-19C / T-13C		S-19C / S-13C		S-13C / T-13C		S-19C / T-19C		Species Effect		Temperature Effet		Species by Temperature Interaction		S-1 / S-0		S-2 / S-0
										S-13C T-13C	S-19C T-19C	T-19C T-13C	S-19C S-13C
																																	P-VALUE	Q-VALUE	P-VALUE	Q-VALUE	P-VALUE	Q-VALUE	P-VALUE	Q-VALUE	P-VALUE	Q-VALUE	P-VALUE	Q-VALUE	P-VALUE	Q-VALUE	P-VALUE	Q-VALUE	P-VALUE
	579	Energy	Krebs cycle	citrate	GC/MS	1564	C00158	HMDB00094		1.77	2.59	0.86	1.26					1.29	1.87	2.37	1.45	1.84	1.26	1.52	1.92			1.17	1	0.85			0.395648	0.442667	0.107232	0.155375	0.0212349	0.014772	< 0.001	2.06738e-05	< 0.001	2.94814e-06	0.580914	0.390444	0.0837767	0.222071	0.806425	1	0.405335
	590			succinate	GC/MS	1437	C00042	HMDB00254		0.64	0.92	0.99	1.44					1.35	1.32	1.64	0.98	1.21	1.24	1.03	1.28			1.04	1.19	1.15			0.976766	0.676522	< 0.001	0.00337578	< 0.001	7.95337e-05	0.413055	0.148351	< 0.001	0.000245245	0.0167704	0.0271255	0.0151411	0.0917376	0.597051	1	0.650798
	594			fumarate	GC/MS	1643	C00122	HMDB00134		1.09	1.31	1.03	1.24					1.51	1.15	1.37	0.76	0.91	1.19	0.82	0.98			0.88	1.06	1.2			0.719013	0.585106	0.0646084	0.113932	0.94514	0.325245	0.116179	0.051307	0.243498	0.05317	0.117568	0.122645	0.28415	0.425341	0.469562	1	0.979668
	598			malate	GC/MS	1303	C00149	HMDB00156		1.16	1.52	0.86	1.13					0.89	0.81	0.99	0.91	1.11	1.23	0.89	1.09			1.1	1.03	0.94			0.404066	0.448253	0.162102	0.198222	0.83245	0.297544	0.0171537	0.0109801	0.0637095	0.0165405	0.684008	0.427933	0.116493	0.254748	0.824891	1	0.520158
	602		Oxidative phosphorylation	phosphate	GC/MS	11438	C00009	HMDB01429		1.05	1.13	0.93	1					1.06	0.9	1	0.85	0.95	1.12	0.86	0.96			1	0.93	0.93			0.475556	0.471608	0.785738	0.572872	0.918648	0.318982	0.378082	0.140777	0.580359	0.109975	0.753908	0.454541	0.486215	0.505345	0.894169	1	0.652134
	603			pyrophosphate (PPi)	GC/MS	2078	C00013	HMDB00250		0.86	1.09	0.95	1.19					1.48	1.18	0.9	0.79	0.61	0.77	0.85	0.65			1.05	1.01	0.96			0.9306	0.666377	0.513124	0.460607	0.394098	0.172272	0.909967	0.272841	0.494447	0.0947848	0.687967	0.427933	0.600051	0.537661	0.527455	1	0.844843
[truncated: 35 more columns]

## Sheet: Lipid
	Heat map of statistically significant biochemicals profiled in this study. Shaded cells indicate p≤0.05 (red indicates that the mean values are significantly higher for that comparison; green values significantly lower). Blue-bolded text indicates 0.05<p<0.10.
										Two Way ANOVA Contrasts				Two Way ANOVA				One Way ANOVA Contrasts- Salmon								One Way ANOVA		One Way ANOVA Contrasts- Trout			One Way ANOVA		Statistical Values
	PATHWAY SORT	SUPER PATHWAY	SUB PATHWAY	BIOCHEMICAL NAME	PLATFORM	COMP ID	Kegg	HMDB		Species		Temperature		Species Effect	Temperature Effect	Species by Temperature Interaction		S-CAT 1 S-CAT 0	S-CAT 2 S-CAT 0	S-CAT 3 S-CAT 0	S-CAT 2 S-CAT 1	S-CAT 3 S-CAT 1	S-CAT 3 S-CAT 2	S-CAT 2 AVG S-CAT 0,1	S-CAT 3 AVG S-CAT 0,1	S- Cataract Effect		T-CAT 1 T-CAT 0	T-CAT 2 T-CAT 0	T-CAT 2 T-CAT 1	T-Cataract Effect		T-19C / T-13C		S-19C / S-13C		S-13C / T-13C		S-19C / T-19C		Species Effect		Temperature Effet		Species by Temperature Interaction		S-1 / S-0		S-2 / S-0
										S-13C T-13C	S-19C T-19C	T-19C T-13C	S-19C S-13C
																																	P-VALUE	Q-VALUE	P-VALUE	Q-VALUE	P-VALUE	Q-VALUE	P-VALUE	Q-VALUE	P-VALUE	Q-VALUE	P-VALUE	Q-VALUE	P-VALUE	Q-VALUE	P-VALUE	Q-VALUE	P-VALUE
	604	Lipid	Essential fatty acid	linoleate (18:2n6)	LC/MS neg	1105	C01595	HMDB00673		1.48	1.77	0.89	1.06					0.62	0.57	0.71	0.92	1.14	1.25	0.82	1.02			0.85	1.11	1.3			0.274285	0.370154	0.572504	0.49727	0.00682669	0.00545252	< 0.001	6.21453e-05	< 0.001	2.56217e-06	0.705235	0.435965	0.242424	0.397181	0.169709	1	0.0696286
	609			dihomo-linolenate (20:3n3 or n6)	LC/MS neg	35718	C03242	HMDB02925		1.13	1.17	0.97	1.01					0.61	0.6	0.8	0.99	1.31	1.33	0.87	1.16			0.91	0.95	1.05			0.85923	0.646418	0.93188	0.62301	0.355498	0.160832	0.237262	0.095187	0.138819	0.0331677	0.948187	0.507727	0.85257	0.632302	0.119856	1	0.0832625
	610			eicosapentaenoate (EPA; 20:5n3)	LC/MS neg	18467	C06428	HMDB01999		1.27	1.49	0.94	1.11					0.75	0.7	0.86	0.94	1.14	1.22	0.88	1.07			0.84	0.81	0.96			0.937834	0.666377	0.380824	0.379814	0.100631	0.0571085	0.0114069	0.00792483	0.00383455	0.00126433	0.571231	0.388913	0.499161	0.505345	0.47645	1	0.311897
	611			docosapentaenoate (n3 DPA; 22:5n3)	LC/MS neg	32504	C16513	HMDB01976		1.01	1.26	0.91	1.13					0.59	0.66	0.93	1.12	1.58	1.41	0.98	1.39			0.82	0.69	0.85			0.699629	0.585106	0.412828	0.390875	0.889373	0.311017	0.182325	0.0775138	0.296245	0.0628297	0.758017	0.454541	0.394876	0.469996	0.163414	1	0.217798
	613			docosahexaenoate (DHA; 22:6n3)	LC/MS neg	19323	C06429	HMDB02183		1.2	1.25	0.96	1.01					0.67	0.73	0.86	1.1	1.3	1.18	1	1.18			0.81	0.76	0.93			0.98302	0.677271	0.957866	0.62326	0.0714756	0.0424232	0.0762987	0.0365265	0.0129777	0.0039991	0.958205	0.507727	0.982201	0.662167	0.137969	1	0.191669
	620		Medium chain fatty acid	caprylate (8:0)	LC/MS neg	32492	C06423	HMDB00482		1.05	1.18	0.83	0.93					1.4	1.38	1.57	0.99	1.12	1.14	1.05	1.19			1.25	0.81	0.65			0.261222	0.364216	0.653826	0.526855	0.503165	0.204732	0.180232	0.0772	0.15689	0.0359099	0.267081	0.2367	0.629727	0.555798	0.318916	1	0.344985
	629		Long chain fatty acid	myristate (14:0)	LC/MS neg	1365	C06424	HMDB00806		1.16	1.22	1.05	1.1					0.78	0.78	0.91	1.01	1.18	1.17	0.95	1.11			0.91	0.94	1.04			0.266346	0.364216	0.104966	0.155375	0.00466783	0.00382261	0.00104588	0.000961009	< 0.001	1.62434e-05	0.055557	0.0724966	0.709869	0.579138	0.0313765	1	0.0244626
	630			myristoleate (14:1n5)	LC/MS neg	32418	C08322	HMDB02000		1.6	1.42	1.06	0.93					0.78	0.72	0.79	0.92	1.02	1.1	0.87	0.96			0.87	0.99	1.15			0.556314	0.520163	0.514829	0.460607	< 0.001	0.000318035	0.0102602	0.00721623	< 0.001	1.27376e-05	0.964226	0.508228	0.381752	0.467078	0.5201	1	0.320369
	633			palmitoleate (16:1n7)	LC/MS neg	33447	C08362	HMDB03229		1.01	1.09	0.94	1.02					0.73	0.67	0.83	0.92	1.14	1.24	0.86	1.06			0.87	0.85	0.98			0.724096	0.585106	0.858176	0.586628	0.802643	0.288484	0.435823	0.155177	0.466905	0.0905581	0.901799	0.496217	0.707024	0.579138	0.17694	1	0.07176
	639			oleate (18:1n9)	GC/MS	1359	C00712	HMDB00207		0.93	1.02	0.89	0.97					0.88	0.66	0.86	0.75	0.97	1.3	0.73	0.95			1.08	1.04	0.96			0.342032	0.414568	0.848013	0.586628	0.358937	0.161235	0.874134	0.267734	0.446461	0.0871053	0.419164	0.32044	0.589948	0.532358	0.696105	1	0.168205
	641			cis-vaccenate (18:1n7)	GC/MS	33970	C08367			1.04	1.2	1.04	1.2					0.52	0.74	0.81	1.41	1.54	1.1	1.19	1.31			0.62	1.18	1.88			0.843852	0.642231	0.164897	0.198654	0.995141	0.336954	0.228857	0.0941259	0.390536	0.0780413	0.260971	0.235452	0.395247	0.469996	0.227964	1	0.474731
	646			stearidonate (18:4n3)	LC/MS neg	33969	C16300	HMDB06547		1.2	1.08	1.04	0.93					0.7	0.7	0.82	1	1.17	1.17	0.92	1.08			1	1.02	1.02			0.806041	0.631821	0.911038	0.612441	0.442254	0.187005	0.679432	0.222451	0.404096	0.0802646	0.92458	0.503223	0.800579	0.606323	0.468462	1	0.334793
	653			eicosenoate (20:1n9 or 11)	LC/MS neg	33587		HMDB02231		0.91	1	1.07	1.18					0.58	0.73	0.91	1.25	1.55	1.24	1.09	1.36			0.9	0.88	0.98			0.327316	0.405299	0.253284	0.282014	0.7001	0.26181	0.826347	0.260089	0.669143	0.12358	0.135926	0.138902	0.90653	0.641614	0.0571524	1	0.216149
	655			dihomo-linoleate (20:2n6)	LC/MS neg	17805	C16525			0.89	1.08	0.94	1.15					0.47	0.52	0.71	1.11	1.5	1.36	0.91	1.23			0.86	1.09	1.27			0.655787	0.564771	0.467141	0.433894	0.535275	0.213929	0.580073	0.193252	0.962162	0.167855	0.841373	0.481042	0.407668	0.475871	0.0493224	1	0.0693795
	658			mead acid (20:3n9)	LC/MS neg	35174		HMDB10378		0.52	0.78	0.56	0.83					0.47	0.42	0.54	0.9	1.14	1.28	0.73	0.93			0.94	0.65	0.69			0.00153714	0.0154783	0.337289	0.348193	< 0.001	0.000937633	0.261202	0.102086	0.00185605	0.000679978	0.00361451	0.00770168	0.0956892	0.242221	0.055842	1	0.0210259
	659			arachidonate (20:4n6)	LC/MS neg	1110	C00219	HMDB01043		1.45	1.71	1	1.18					0.86	0.81	1.12	0.94	1.3	1.38	0.91	1.26			0.88	0.74	0.85			0.904415	0.657731	0.162909	0.198222	0.00659604	0.00533415	< 0.001	0.000170573	< 0.001	5.33467e-06	0.282137	0.241495	0.36359	0.459436	0.6662	1	0.48659
	663			docosadienoate (22:2n6)	LC/MS neg	32415	C16533			1.35	1.35	1.15	1.15					0.67	0.82	0.96	1.23	1.44	1.17	1.11	1.31			0.9	1.46	1.63			0.431638	0.4563	0.497379	0.451636	0.0248576	0.016928	0.0320766	0.0184583	0.00249365	0.000865484	0.30169	0.250651	0.938694	0.645597	0.23461	1	0.454444
	758		Eicosanoid	prostaglandin E2	LC/MS neg	7746	C00584	HMDB01220		8.07	6.17	1.15	0.88					0.59	0.65	1.28	1.09	2.15	1.98	0.96	1.89			1.05	0.94	0.89			0.746966	0.599883	0.580311	0.49727	< 0.001	2.10821e-05	< 0.001	0.000280694	< 0.001	1.00825e-07	0.870233	0.486873	0.536189	0.517872	0.489687	1	0.369026
	809		Fatty acid metabolism (also BCAA metabolism)	propionylcarnitine	LC/MS pos	32452	C03017	HMDB00824		0.42	0.4	1.42	1.34					0.89	0.93	0.72	1.05	0.81	0.78	1.02	0.79			0.97	1.45	1.5			0.0386496	0.11766	0.107264	0.155375	< 0.001	1.67539e-06	< 0.001	3.8624e-07	< 0.001	1.28337e-10	0.0105874	0.0184617	0.731924	0.58941	0.760091	1	0.664847
	811			butyrylcarnitine	LC/MS pos	32412				0.82	0.78	0.99	0.94					1.73	1.3	1.43	0.75	0.83	1.1	0.82	0.9			1.08	1.09	1.01			0.603372	0.540985	0.663887	0.531443	0.397324	0.172516	0.0762546	0.0365265	0.065604	0.0167683	0.951883	0.507727	0.500437	0.505345	0.202519	1	0.507725
	820		Carnitine metabolism	carnitine	LC/MS pos	15500				0.47	0.54	1.27	1.46					1.06	1.08	1.16	1.01	1.09	1.08	1.02	1.1			0.99	0.89	0.89			0.0128076	0.0534638	< 0.001	0.000331987	< 0.001	6.3916e-11	< 0.001	3.51353e-08	< 0.001	3.2e-14	< 0.001	6.37645e-05	0.152605	0.285542	0.867558	1	0.891255
	822			acetylcarnitine	LC/MS pos	32198	C02571	HMDB00201		0.55	0.67	1.12	1.37					1.32	1.08	1.17	0.82	0.89	1.08	0.86	0.93			0.86	0.9	1.05			0.439298	0.456396	0.00273265	0.00810973	< 0.001	1.46986e-06	0.00141334	0.00127804	< 0.001	4.56901e-08	0.00761722	0.0152567	0.097433	0.242221	0.530078	1	0.993231
	834			stearoylcarnitine	LC/MS pos	34409		HMDB00848		3.41	2.48	1.76	1.28					1.88	1.47	2.49	0.78	1.32	1.69	0.86	1.46			0.56	3.66	6.59			0.454832	0.461546	0.772852	0.572872	0.00107763	0.00102526	0.00401093	0.00326426	< 0.001	1.49928e-05	0.464094	0.341744	0.744593	0.595841	0.850087	1	0.851159
	841		Bile acid metabolism	taurocholate	LC/MS neg	18497	C05122	HMDB00036		1.67	0.44	1.86	0.49					0.26	0.24	0.46	0.91	1.78	1.97	0.58	1.14			0.68	0.5	0.73			0.300627	0.384768	0.0856131	0.137067	0.249702	0.117916	0.108251	0.0489438	0.739638	0.134737	0.617595	0.406906	0.0535045	0.183991	0.0169618	1	0.00782724
	875		Glycerolipid metabolism	choline phosphate	LC/MS pos	34396				1.66	2.16	0.85	1.11					1.02	0.99	0.79	0.97	0.78	0.8	0.98	0.78			1.04	1.3	1.25			0.119313	0.235401	0.360701	0.368813	< 0.001	3.0121e-05	< 0.001	1.57035e-08	< 0.001	1.28337e-10	0.640551	0.408589	0.0825767	0.222071	0.997512	1	0.869565
	876			ethanolamine	GC/MS	34285	C00189	HMDB00149		0.67	0.66	0.96	0.94					1.06	0.92	0.85	0.87	0.8	0.93	0.88	0.81			0.89	1.01	1.13			0.714228	0.585106	0.766159	0.572872	0.0015833	0.00146331	0.00193076	0.00166656	< 0.001	1.14552e-05	0.639112	0.408589	0.961137	0.653962	0.961168	1	0.711906
	877			phosphoethanolamine	LC/MS neg	1600	C00346	HMDB00224		1.4	1.16	1.37	1.14					1.34	0.88	1	0.66	0.74	1.13	0.69	0.78			1.29	0.92	0.72			0.0183891	0.0708002	0.254951	0.282014	0.0299085	0.0200857	0.347924	0.1304	0.0289792	0.00816674	0.0144328	0.0240897	0.364701	0.459436	0.586986	1	0.654639
	881			choline	LC/MS pos	15506				0.94	0.99	1	1.06					0.87	0.74	0.88	0.85	1.01	1.19	0.82	0.98			1.03	0.98	0.95			0.998398	0.681792	0.413143	0.390875	0.289866	0.134913	0.809061	0.257494	0.357736	0.0732629	0.563009	0.388008	0.561106	0.521115	0.73722	1	0.361822
	882			glycerol 3-phosphate (G3P)	GC/MS	15365	C00093	HMDB00126		1.13	1.18	0.95	0.99					1.09	1.01	1.18	0.92	1.08	1.17	0.94	1.1			0.98	1.04	1.06			0.558949	0.520163	0.797526	0.57762	0.364443	0.161491	0.0847743	0.039586	0.0646846	0.0166624	0.816151	0.475199	0.5523	0.521115	0.809887	1	0.88649
	883			glycerophosphorylcholine (GPC)	LC/MS pos	15990	C00670	HMDB00086		5.98	0.92	2.21	0.34					0.37	0.38	0.19	1.04	0.51	0.49	0.78	0.38			0.85	1	1.18			< 0.001	0.00190844	< 0.001	2.41361e-06	< 0.001	4.206e-12	0.469023	0.163372	< 0.001	3.9623e-08	0.167715	0.164667	< 0.001	1.97991e-07	0.0888804	1	0.104194
	890		Inositol metabolism	myo-inositol	GC/MS	19934	C00137	HMDB00211		2.98	1.23	4.03	1.67					3.48	3.18	5.11	0.91	1.47	1.61	1.07	1.71			0.82	2.03	2.49			< 0.001	0.00145647	0.0458206	0.084474	0.00136822	0.00128285	0.470308	0.163372	0.00532571	0.00172157	< 0.001	0.000139333	0.0637084	0.193009	0.197959	1	0.321754
	891			chiro-inositol	GC/MS	37112				1.56	2.02	1.68	2.18					2.03	2.25	3.25	1.11	1.6	1.44	1.23	1.78			1.16	0.88	0.76			0.00753357	0.0410906	< 0.001	0.000852191	0.0732007	0.0430521	0.00182327	0.00161226	< 0.001	0.000279512	< 0.001	7.7721e-05	0.30005	0.430564	0.438814	1	0.436065
	893			inositol 1-phosphate (I1P)	GC/MS	1481		HMDB00213		1.59	1.41	1.26	1.12					0.97	0.87	1.31	0.9	1.35	1.5	0.9	1.34			1.12	1.48	1.32			0.379474	0.435743	0.722312	0.567022	0.166771	0.0850273	0.385913	0.141839	0.113809	0.0274689	0.38328	0.304635	0.709556	0.579138	0.956797	1	0.617026
	898			scyllo-inositol	GC/MS	32379	C06153	HMDB06088		3.56	1.55	3.56	1.55					6.51	5.3	6.85	0.81	1.05	1.29	0.98	1.27			0.96	1.38	1.43			< 0.001	0.00262712	0.0483293	0.0877691	< 0.001	0.000503443	0.110076	0.0493773	< 0.001	0.000175895	< 0.001	0.000368095	0.13746	0.264998	0.0736032	1	0.142818
	915		Lysolipid	1-oleoylglycerophosphoethanolamine	LC/MS neg	35628		HMDB11506		1.86	1.02	1.29	0.71					0.38	0.37	0.4	0.97	1.06	1.1	0.73	0.8			0.97	1.02	1.05			0.145157	0.258421	0.0147939	0.0339636	0.00177138	0.00161408	0.492727	0.168084	0.0689231	0.0173477	0.460041	0.341268	0.00675553	0.0661188	0.12969	1	0.0921979
	923			2-docosahexaenoylglycerophosphoethanolamine*	LC/MS pos	34258				2.08	0.65	3.16	0.98					4.88	4.56	5.91	0.94	1.21	1.29	1.11	1.44			0.4	4.21	10.43			0.170864	0.276592	0.947219	0.62326	0.0879356	0.0512449	0.775907	0.248927	0.157919	0.0359099	0.353698	0.285657	0.307943	0.430564	0.162553	1	0.135002
	984		Monoacylglycerol	1-docosahexaenoylglycerol (1-monodocosahexaenoin)	LC/MS neg	35153				11.27	7.45	1.62	1.07					0.28	0.8	1.02	2.86	3.63	1.27	1.89	2.4			2.09	3.13	1.5			0.432233	0.4563	0.849211	0.586628	< 0.001	1.78669e-06	< 0.001	1.14358e-05	< 0.001	1.41163e-09	0.490261	0.35578	0.672722	0.570629	0.218666	1	0.483343
	995		Sphingolipid	sphingosine	LC/MS pos	17747	C00319	HMDB00252		5.17	4.49	1.09	0.95					4.05	4	5.72	0.99	1.41	1.43	1.16	1.66			0.92	1.29	1.4			0.833444	0.642231	0.834642	0.585218	< 0.001	1.7873e-05	< 0.001	1.97734e-05	< 0.001	1.13156e-08	0.767054	0.454541	0.999134	0.665578	0.212357	1	0.215268
	1020		Sterol/Steroid	cholesterol	GC/MS	63	C00187	HMDB00067		1.03	1.16	0.98	1.09					0.93	0.94	1.07	1.01	1.15	1.14	1	1.14			1.04	1.02	0.98			0.616769	0.545524	0.0940334	0.148593	0.550589	0.21853	0.00723178	0.00549315	0.01985	0.00594998	0.397833	0.313712	0.124375	0.254748	0.646858	1	0.656935
	1092		Free fatty acid	desmosterol	GC/MS	6065	C01802	HMDB02719		2.19	3.03	0.8	1.1					1.17	1.27	1.25	1.08	1.07	0.99	1.11	1.1			1.08	0.88	0.81			0.0498302	0.141804	0.406808	0.390875	< 0.001	8.43782e-08	< 0.001	2.2285e-11	< 0.001	1.9e-14	0.408817	0.317375	0.0496682	0.180747	0.454846	1	0.254218
[truncated: 35 more columns]

## Sheet: Nucleotide
	Heat map of statistically significant biochemicals profiled in this study. Shaded cells indicate p≤0.05 (red indicates that the mean values are significantly higher for that comparison; green values significantly lower). Blue-bolded text indicates 0.05<p<0.10.
										Two Way ANOVA Contrasts				Two Way ANOVA				One Way ANOVA Contrasts- Salmon								One Way ANOVA		One Way ANOVA Contrasts- Trout			One Way ANOVA		Statistical Values
	PATHWAY SORT	SUPER PATHWAY	SUB PATHWAY	BIOCHEMICAL NAME	PLATFORM	COMP ID	Kegg	HMDB		Species		Temperature		Species Effect	Temperature Effect	Species by Temperature Interaction		S-CAT 1 S-CAT 0	S-CAT 2 S-CAT 0	S-CAT 3 S-CAT 0	S-CAT 2 S-CAT 1	S-CAT 3 S-CAT 1	S-CAT 3 S-CAT 2	S-CAT 2 AVG S-CAT 0,1	S-CAT 3 AVG S-CAT 0,1	S- Cataract Effect		T-CAT 1 T-CAT 0	T-CAT 2 T-CAT 0	T-CAT 2 T-CAT 1	T-Cataract Effect		T-19C / T-13C		S-19C / S-13C		S-13C / T-13C		S-19C / T-19C		Species Effect		Temperature Effet		Species by Temperature Interaction		S-1 / S-0		S-2 / S-0
										S-13C T-13C	S-19C T-19C	T-19C T-13C	S-19C S-13C
																																	P-VALUE	Q-VALUE	P-VALUE	Q-VALUE	P-VALUE	Q-VALUE	P-VALUE	Q-VALUE	P-VALUE	Q-VALUE	P-VALUE	Q-VALUE	P-VALUE	Q-VALUE	P-VALUE	Q-VALUE	P-VALUE
	1098	Nucleotide	Purine metabolism, (hypo)xanthine/inosine containing	hypoxanthine	LC/MS neg	3127	C00262	HMDB00157		0.95	1.1	0.88	1.03					0.98	0.91	1.09	0.93	1.11	1.2	0.92	1.11			0.91	0.92	1.01			0.417487	0.455423	0.878922	0.597453	0.848663	0.301673	0.439703	0.155428	0.679688	0.124504	0.640381	0.408589	0.495621	0.505345	0.919171	1	0.708057
	1099			inosine	LC/MS neg	1123				1.33	1.81	0.81	1.09					1.15	0.8	1.37	0.7	1.19	1.71	0.72	1.22			1.17	1.1	0.94			0.463423	0.463168	0.75717	0.572872	0.157433	0.082806	0.016662	0.0108838	0.00802966	0.00252148	0.763296	0.454541	0.461409	0.496492	0.886096	1	0.572332
	1100			2'-deoxyinosine	LC/MS neg	15076	C05512	HMDB00071		0.51	1.68	0.24	0.81					2.7	0.89	2.49	0.33	0.92	2.79	0.38	1.06			1.29	0.55	0.42			0.00631106	0.0359193	0.76569	0.572872	0.148806	0.0808996	0.277684	0.10617	0.794624	0.142394	0.0301639	0.0450865	0.0761382	0.22017	0.369574	1	0.65543
	1101			inosine 5'-monophosphate (IMP)	LC/MS neg	2133	C00130	HMDB00175		0.63	0.52	1.09	0.9					0.79	0.82	1.15	1.04	1.46	1.4	0.99	1.38			0.9	0.96	1.06			0.967233	0.673483	0.651689	0.526855	0.0441365	0.0272166	0.0168123	0.0108838	0.00239264	0.000839262	0.727556	0.444279	0.771522	0.597549	0.513069	1	0.445762
	1105		Purine metabolism, adenine containing	adenine	GC/MS	554	C00147	HMDB00034		1.45	3.53	0.92	2.23					1.24	1.28	1.48	1.03	1.19	1.16	1.07	1.24			0.94	0.76	0.8			0.586539	0.534356	< 0.001	0.00165579	0.159833	0.0833904	< 0.001	8.36928e-07	< 0.001	2.43325e-06	0.0195756	0.0311178	0.00256624	0.032389	0.857422	1	0.96811
	1106			adenosine	LC/MS pos	555	C00212	HMDB00050		0.84	1.74	0.74	1.54					1.12	1.04	1.84	0.92	1.64	1.77	0.95	1.68			1.01	0.79	0.79			0.126687	0.240346	0.337672	0.348193	0.477093	0.197856	0.0772856	0.0366906	0.444192	0.0871053	0.679882	0.427933	0.0809526	0.222071	0.95648	1	0.997875
	1113			adenosine 3'-monophosphate (3'-AMP)	LC/MS pos	35142	C01367	HMDB03540		2.07	1.9	0.83	0.76					0.78	1.26	1.66	1.62	2.14	1.32	1.53	2.02			1.02	0.93	0.91			0.448329	0.461539	0.117635	0.164613	0.0130383	0.00958543	0.0859129	0.0397916	0.00363981	0.00121788	0.102109	0.111635	0.559796	0.521115	0.725138	1	0.884852
	1114			adenosine 5'-monophosphate (AMP)	LC/MS pos	32342	C00020	HMDB00045		1	1.01	0.98	0.99					1.04	0.82	0.93	0.79	0.9	1.14	0.79	0.9			1.01	0.95	0.94			0.839986	0.642231	0.988482	0.629712	0.655451	0.24798	0.817899	0.25886	0.632575	0.119185	0.894521	0.494932	0.878403	0.633215	0.92782	1	0.525109
	1116			adenosine 5'-diphosphate (ADP)	LC/MS neg	3108	C00008	HMDB01341		1.08	1.02	1.11	1.06					0.96	0.93	0.69	0.97	0.72	0.74	0.96	0.71			0.93	1	1.07			0.350166	0.420534	0.973814	0.623633	0.609521	0.233332	0.645725	0.212637	0.971089	0.168521	0.52267	0.366037	0.493149	0.505345	0.915615	1	0.782227
	1124		Purine metabolism, guanine containing	guanine	LC/MS pos	32352	C00242	HMDB00132		0.7	0.6	0.93	0.8					0.88	1.11	1.02	1.25	1.16	0.92	1.22	1.13			0.84	0.94	1.11			0.491708	0.480348	0.0743684	0.124739	0.00423125	0.00350951	< 0.001	0.000170573	< 0.001	3.77735e-06	0.0815293	0.0960568	0.426787	0.477619	0.717268	1	0.885395
	1128			guanosine	LC/MS pos	1573	C00387	HMDB00133		2.4	2.51	0.76	0.79					1.12	0.98	1.51	0.87	1.34	1.53	0.89	1.37			1.12	1.16	1.03			0.143945	0.258421	0.11129	0.15931	< 0.001	2.63591e-05	< 0.001	4.40502e-05	< 0.001	3.13376e-08	0.0330196	0.0479243	0.923095	0.641614	0.91406	1	0.854769
	1129			2'-deoxyguanosine	LC/MS pos	1411	C00330	HMDB00085		0.99	2.56	0.33	0.85					2.96	1.17	2.68	0.4	0.91	2.29	0.46	1.04			1.15	0.57	0.5			0.0103418	0.0501403	0.963725	0.623633	0.763795	0.277606	0.0195979	0.0124053	0.140968	0.0334197	0.0692737	0.0856479	0.0604784	0.193009	0.339407	1	0.928672
	1131			guanosine 5'- monophosphate (5'-GMP)	LC/MS pos	2849				0.78	0.9	0.92	1.06					0.92	0.78	1.01	0.85	1.1	1.3	0.83	1.08			1.06	1.05	1			0.55522	0.520163	0.621996	0.521165	0.0303955	0.0200857	0.257965	0.102055	0.0210827	0.00626256	0.94508	0.507727	0.44455	0.487609	0.868294	1	0.513974
	1153		Pyrimidine metabolism, cytidine containing	cytidine	LC/MS pos	514	C00475	HMDB00089		1.53	1.83	0.66	0.79					1.06	0.84	0.98	0.79	0.92	1.16	0.8	0.93			1.09	0.98	0.89			0.00397883	0.0260422	0.10709	0.155375	0.00324586	0.00283772	< 0.001	6.21453e-05	< 0.001	1.40396e-06	0.0018547	0.00476258	0.329465	0.44794	0.893703	1	0.555799
	1157			cytidine 5'-monophosphate (5'-CMP)	LC/MS pos	2372	C00055	HMDB00095		1.31	1.37	1	1.05					0.94	0.9	0.88	0.96	0.94	0.97	0.95	0.92			0.94	1.06	1.13			0.855348	0.646418	0.528591	0.469468	0.0234139	0.0161145	0.00755808	0.00566547	< 0.001	0.000279512	0.565666	0.388008	0.75087	0.596915	0.787283	1	0.64837
	1162			2'-deoxycytidine	LC/MS pos	15949	C00881	HMDB00014		0.8	2.42	0.27	0.82					2.39	0.94	2.05	0.39	0.86	2.17	0.45	0.97			1.11	0.48	0.43			0.00311869	0.0226805	0.785234	0.572872	0.599279	0.230776	0.0247748	0.0148568	0.210955	0.0469975	0.0204117	0.0319399	0.0497198	0.180747	0.504181	1	0.764468
	1173		Pyrimidine metabolism, thymine containing	thymidine	LC/MS neg	39539	C00214	HMDB00273		0.63	1.14	0.44	0.8					2.5	0.95	1.88	0.38	0.75	1.99	0.43	0.85			1.1	0.65	0.59			0.0130694	0.0534638	0.741355	0.572872	0.0441724	0.0272166	0.855762	0.265615	0.188505	0.0425715	0.0449416	0.0600096	0.118026	0.254748	0.345865	1	0.738999
	1178		Pyrimidine metabolism, uracil containing	uracil	GC/MS	605	C00106	HMDB00300		1.91	2.24	0.86	1.01					0.94	0.58	1.13	0.62	1.21	1.97	0.61	1.2			1.29	0.98	0.76			0.670616	0.570042	0.832935	0.585218	0.043679	0.0272166	0.00937666	0.00676175	0.0014849	0.000550117	0.879319	0.489224	0.652914	0.56131	0.836189	1	0.31692
	1180			uridine	LC/MS neg	606	C00299	HMDB00296		1.08	1.13	0.84	0.87					1	0.76	0.98	0.76	0.98	1.29	0.76	0.98			1.07	0.99	0.92			0.0983252	0.206715	0.379451	0.379814	0.740209	0.272138	0.262656	0.102086	0.304812	0.0636097	0.0752572	0.0908037	0.574007	0.525425	0.991116	1	0.324825
	1181			pseudouridine	LC/MS neg	33442	C02067	HMDB00767		1.61	1.38	0.93	0.8					0.66	0.85	0.58	1.3	0.89	0.69	1.17	0.81			0.92	1.04	1.13			0.557614	0.520163	0.0413281	0.0797783	< 0.001	2.70641e-05	0.00223252	0.00189572	< 0.001	6.47951e-07	0.0634575	0.0803865	0.291173	0.430564	0.122463	1	0.436903
	1187			uridine monophosphate (5' or 3')	LC/MS pos	39879				1.26	1.12	1.23	1.09					0.64	0.71	0.75	1.11	1.18	1.07	0.99	1.06			0.92	1.3	1.42			0.146239	0.258421	0.384258	0.380123	0.15697	0.082806	0.405636	0.147623	0.114134	0.0274689	0.102554	0.111635	0.673314	0.570629	0.316833	1	0.329862
	1189			uridine 5'-diphosphate (UDP)	LC/MS neg	5345	C00015	HMDB00295		1.29	1.11	1.33	1.14					0.61	0.86	0.69	1.4	1.12	0.8	1.24	1			0.93	1.17	1.25			0.120484	0.235401	0.64338	0.526855	0.196174	0.0976269	0.846133	0.264853	0.292207	0.0625629	0.154343	0.153038	0.433757	0.479908	0.398994	1	0.708914
	1190			uridine 5'-triphosphate (UTP)	LC/MS neg	33448	C00075	HMDB00285		1.14	1.16	1.37	1.39					0.63	1	0.94	1.58	1.48	0.94	1.41	1.33			1.2	1.57	1.31			0.285984	0.378146	0.610077	0.519105	0.674162	0.253576	0.886789	0.270157	0.843926	0.149072	0.265877	0.2367	0.69069	0.578161	0.588199	1	0.853553
[truncated: 35 more columns]

## Sheet: Cofactors and vitamins
	Heat map of statistically significant biochemicals profiled in this study. Shaded cells indicate p≤0.05 (red indicates that the mean values are significantly higher for that comparison; green values significantly lower). Blue-bolded text indicates 0.05<p<0.10.
										Two Way ANOVA Contrasts				Two Way ANOVA				One Way ANOVA Contrasts- Salmon								One Way ANOVA		One Way ANOVA Contrasts- Trout			One Way ANOVA		Statistical Values
	PATHWAY SORT	SUPER PATHWAY	SUB PATHWAY	BIOCHEMICAL NAME	PLATFORM	COMP ID	Kegg	HMDB		Species		Temperature		Species Effect	Temperature Effect	Species by Temperature Interaction		S-CAT 1 S-CAT 0	S-CAT 2 S-CAT 0	S-CAT 3 S-CAT 0	S-CAT 2 S-CAT 1	S-CAT 3 S-CAT 1	S-CAT 3 S-CAT 2	S-CAT 2 AVG S-CAT 0,1	S-CAT 3 AVG S-CAT 0,1	S- Cataract Effect		T-CAT 1 T-CAT 0	T-CAT 2 T-CAT 0	T-CAT 2 T-CAT 1	T-Cataract Effect		T-19C / T-13C		S-19C / S-13C		S-13C / T-13C		S-19C / T-19C		Species Effect		Temperature Effet		Species by Temperature Interaction		S-1 / S-0		S-2 / S-0
										S-13C T-13C	S-19C T-19C	T-19C T-13C	S-19C S-13C
																																	P-VALUE	Q-VALUE	P-VALUE	Q-VALUE	P-VALUE	Q-VALUE	P-VALUE	Q-VALUE	P-VALUE	Q-VALUE	P-VALUE	Q-VALUE	P-VALUE	Q-VALUE	P-VALUE	Q-VALUE	P-VALUE
	1197	Cofactors and vitamins	Ascorbate and aldarate metabolism	ascorbate (Vitamin C)	GC/MS	1640	C00072	HMDB00044		1.27	1.38	1.41	1.54					1.37	1.18	1.02	0.86	0.75	0.87	0.91	0.79			0.96	1	1.04			0.00215147	0.0187758	< 0.001	0.00175176	0.0647477	0.0395176	0.0135071	0.00905278	0.00285704	0.000976844	< 0.001	6.49299e-05	0.633397	0.555798	0.508584	1	0.889478
	1221		Nicotinate and nicotinamide metabolism	nicotinamide	LC/MS pos	594	C00153	HMDB01406		0.63	0.93	1.05	1.54					1.35	1.02	1.8	0.75	1.33	1.77	0.79	1.4			1.03	0.96	0.93			0.703528	0.585106	0.0995113	0.153268	0.0381786	0.0244551	0.406832	0.147623	0.0411798	0.0110389	0.151195	0.151416	0.363099	0.459436	0.707948	1	0.888753
	1224			nicotinamide adenine dinucleotide (NAD+)	LC/MS pos	5278	C00003	HMDB00902		0.34	0.3	0.81	0.71					1.91	0.98	1.2	0.51	0.63	1.22	0.57	0.69			0.97	0.79	0.82			0.267102	0.364216	0.00509158	0.0134679	< 0.001	4.77939e-07	< 0.001	1.95964e-09	< 0.001	1.315e-12	0.00612291	0.012514	0.20368	0.356661	0.421013	1	0.699362
	1243		Pantothenate and CoA metabolism	pantothenate	LC/MS pos	1508	C00864	HMDB00210		0.94	0.76	1.13	0.92					1.16	0.8	0.75	0.68	0.64	0.94	0.7	0.66			1	0.92	0.92			0.421811	0.4563	0.573241	0.49727	0.406953	0.175519	0.0319338	0.0184583	0.0363622	0.00990859	0.864178	0.486202	0.335054	0.448746	0.714967	1	0.43579
	1266		Tocopherol metabolism	alpha-tocopherol	GC/MS	1561	C02477	HMDB01893		1.33	1.75	0.87	1.14					0.6	0.6	0.83	1.01	1.39	1.37	0.89	1.22			1.23	0.37	0.3			0.941757	0.666377	0.414401	0.390875	0.225722	0.108979	0.03914	0.02144	0.0221201	0.00651202	0.598312	0.396812	0.52898	0.517872	0.290898	1	0.27994
[truncated: 35 more columns]

## Sheet: Xenobiotics
	Heat map of statistically significant biochemicals profiled in this study. Shaded cells indicate p≤0.05 (red indicates that the mean values are significantly higher for that comparison; green values significantly lower). Blue-bolded text indicates 0.05<p<0.10.
										Two Way ANOVA Contrasts				Two Way ANOVA				One Way ANOVA Contrasts- Salmon								One Way ANOVA		One Way ANOVA Contrasts- Trout			One Way ANOVA		Statistical Values
	PATHWAY SORT	SUPER PATHWAY	SUB PATHWAY	BIOCHEMICAL NAME	PLATFORM	COMP ID	Kegg	HMDB		Species		Temperature		Species Effect	Temperature Effect	Species by Temperature Interaction		S-CAT 1 S-CAT 0	S-CAT 2 S-CAT 0	S-CAT 3 S-CAT 0	S-CAT 2 S-CAT 1	S-CAT 3 S-CAT 1	S-CAT 3 S-CAT 2	S-CAT 2 AVG S-CAT 0,1	S-CAT 3 AVG S-CAT 0,1	S- Cataract Effect		T-CAT 1 T-CAT 0	T-CAT 2 T-CAT 0	T-CAT 2 T-CAT 1	T-Cataract Effect		T-19C / T-13C		S-19C / S-13C		S-13C / T-13C		S-19C / T-19C		Species Effect		Temperature Effet		Species by Temperature Interaction		S-1 / S-0		S-2 / S-0
										S-13C T-13C	S-19C T-19C	T-19C T-13C	S-19C S-13C
																																	P-VALUE	Q-VALUE	P-VALUE	Q-VALUE	P-VALUE	Q-VALUE	P-VALUE	Q-VALUE	P-VALUE	Q-VALUE	P-VALUE	Q-VALUE	P-VALUE	Q-VALUE	P-VALUE	Q-VALUE	P-VALUE
	1301	Xenobiotics	Benzoate metabolism	benzoate	GC/MS	15778	C00180	HMDB01870		1.08	1.33	1.02	1.25					1.82	2.07	2.25	1.14	1.24	1.09	1.25	1.36			1.02	1.39	1.36			0.719075	0.585106	0.142426	0.186342	0.393049	0.172272	0.0523579	0.0266319	0.0494989	0.0130567	0.196293	0.185452	0.427935	0.477619	0.0853719	1	0.0340129
	1318		Chemical	glycolate (hydroxyacetate)	GC/MS	15737	C00160	HMDB00115		1.25	1.63	0.86	1.12					1.36	1.07	1	0.79	0.74	0.94	0.83	0.78			1.22	0.58	0.48			0.510604	0.495112	0.421502	0.394514	0.485954	0.200248	0.0348581	0.0197951	0.0477446	0.0126955	0.917066	0.50186	0.302752	0.430564	0.855959	1	0.868489
	1320			triethanolamine	LC/MS pos	22202	C06771			1	1	1	1					1	1	1	1	1	1	1	1			1	1	1			1	0.681792	1	0.633731	1	0.336954	1	0.296713							1	1	1
	1632		Sugar, sugar substitute, starch	erythritol	GC/MS	20699	C00503	HMDB02994		1.37	1.59	1.32	1.53					0.58	0.5	0.79	0.86	1.36	1.59	0.75	1.19			1.27	1.89	1.49			0.135958	0.250668	0.0360761	0.0719609	0.170038	0.0859427	0.0475518	0.0244051	0.0193541	0.00585456	0.0125512	0.0213043	0.651366	0.56131	0.319314	1	0.170428
[truncated: 35 more columns]
