# Supplementary material for: Lens metabolomic profiling as a tool to understand cataractogenesis in Atlantic salmon and rainbow trout reared at optimum and high temperature
Source: PLoS One. 2017 Apr 18;12(4):e0175491. doi: 10.1371/journal.pone.0175491 (PMC5395160; doi:10.1371/journal.pone.0175491)
Supplement: S2 Table — Biochemicals that were significantly different in lenses with different cataract scores in Atlantic salmon lenses. The data are presented as mean values of each metabolite per cataract score 1–3. Red colour indicates a significantly higher level and green colour indicates a significantly lower level of the metabolite (contrasts) (p<0.05). (XLSX) [file pone.0175491.s002.xlsx]

## Sheet: Ark1
SUPER PATHWAY	SUB PATHWAY	BIOCHEMICAL NAME	Mean relative values				Contrasts			One Way ANOVA
			S 0	S 1	S 2	S 3	S-CAT 3 S-CAT 0	S-CAT 3 S-CAT 1	S-CAT 3 S-CAT 2	S- Cataract Effect
Amino acid	Glycine, serine and threonine metabolism	allo-threonine	0.313263	1.20057	1.08164	1.43694	4.59	1.2	1.33	P=0.005
		phosphothreonine	0.792704	0.762243	0.890337	0.573935	0.72	0.75	0.64	P=0.02
	Alanine and aspartate metabolism	N-acetylaspartate (NAA)	1.35777	1.13389	1.01445	0.726493	0.54	0.64	0.72	P=0.02
	Glutamate metabolism	glutamate	1.34422	1.43834	1.27921	1.84936	1.38	1.29	1.45	P=0.004
	Histidine metabolism	histidine	0.454562	0.365264	0.41567	0.669713	1.47	1.83	1.61	P=0.005
		3-methylhistidine	1.32946	1.49517	1.68871	0.854299	0.64	0.57	0.51	P=0.02
	Valine, leucine and isoleucine metabolism	3-hydroxyisobutyrate	0.736594	1.1192	1.02351	1.47984	2.01	1.32	1.45	P=0.02
	Glutathione metabolism	5-oxoproline	1.02869	1.43279	1.3426	2.27149	2.21	1.59	1.69	P=0.01
Peptide	gamma-glutamyl	gamma-glutamylisoleucine*	0.912609	0.923007	1.06282	1.80554	1.98	1.96	1.7	P=0.02
		gamma-glutamylthreonine*	0.416427	0.58319	0.611722	0.930704	2.23	1.6	1.52	P=0.048
Lipid	Long chain fatty acid	myristate (14:0)	1.31566	1.0233	1.02982	1.20291	0.91	1.18	1.17	P=0.005
		eicosenoate (20:1n9 or 11)	1.32034	0.771405	0.964348	1.19909	0.91	1.55	1.24	P=0.045
	Bile acid metabolism	taurocholate	1.84723	0.481302	0.435746	0.857346	0.46	1.78	1.97	P=0.04
	Glycerolipid metabolism	glycerophosphorylcholine (GPC)	6.57149	2.40683	2.51412	1.22198	0.19	0.51	0.49	P=0.02
Nucleotide	Pyrimidine metabolism, uracil containing	pseudouridine	1.76752	1.15977	1.50389	1.03215	0.58	0.89	0.69	P=0.01
