# Supplementary material for: Lens metabolomic profiling as a tool to understand cataractogenesis in Atlantic salmon and rainbow trout reared at optimum and high temperature
Source: PLoS One. 2017 Apr 18;12(4):e0175491. doi: 10.1371/journal.pone.0175491 (PMC5395160; doi:10.1371/journal.pone.0175491)
Supplement: S4 Table — The concentration of amino acids in lenses from Atlantic salmon and rainbow trout reared at 13 or 19°C at the end of the 35 days experiment. Significant differences are indicated by the p-values in each column. (XLSX) [file pone.0175491.s004.xlsx]

## Sheet: Ark2
		Salmon		Trout
	Amino acid (µmol/g)	13°C	19°C	13°C	19°C	SEM	Species effect	Temp effect	Temp x species
	Essential
	Threonine	0.17	0.22	0.41	0.34	0.0293643	p<0.05	ns	ns
	Valine	2	2.1	1.2	1.8	0.107432	p<0.01	p<0.05	ns
	Methionine	0.7	1.7	1.2	1.1	0.161855	ns	ns	ns
	Isoleucine	1.04	0.98	0.34	0.54	0.0747313	p<0.001	ns	ns
	Leucine	5.8	4.5	2.8	2.9	0.300253	p<0.001	ns	p<0.05
	Phenylalanine	4.9	4.9	2.7	2	0.324952	p<0.01	ns	ns
	Lysine	0.12	0.17	0.14	0.19	0.00856218	ns	p<0.05	ns
	Histidine	0.3	0.8	1.6	1.7	0.15488	p<0.01	ns	ns
	Arginine	nd	nd	nd	nd
	Tryptophan	0.11	0.21	0.19	0.3	0.0260708	ns	ns	ns
	Non-essential
	Serine	0.18	0.31	0.17	0.25	0.018135	ns	p<0.05	ns
	Glutamic acid	2.8	3.4	1.3	1.3	0.215277	p<0.001	ns	ns
	Glutamine	4.8	2.8	2.4	1.4	0.321813	p<0.001	p<0.001	ns
	Proline	0.6	0.7	1.4	1.3	0.205785	ns	ns	ns
	Glycine	0.6	1.3	0.7	0.9	0.0791435	ns	p<0.01	ns
	Alanine	1.5	1.4	0.8	0.8	0.0890724	p<0.001	ns	ns
	Tyrosine	4.7	2.6	1.2	1	0.353789	p<0.001	p<0.01	p<0.05
	Aspartic acid	1.1	0.8	0.2	0.3	0.10792	p<0.001	ns	ns
	Cystine	0.14	0.838	0.2104	0.0775	0.16	ns	ns	ns
	Aspargine	0.16	0.26	0.3	0.19	0.0283222	ns	ns	ns
	Nitrogenous compounds
	Taurine	1.2	2.4	2.1	2.1	0.166267	ns	ns	p<0.05
	Ammonia	0.47	0.48	0.46	0.37	0.0235034	ns	ns	ns
	O-Phosphoethanolamine	0.62	0.9	0.33	0.5	0.0589369	p<0.01	p<0.05	ns
	Cystathionine 2	0.8	0.52	0.44	0.23	0.0526164	p<0.05	p<0.05	ns
	Σ Free amino acids	36	38	24	26	1.69797	p<0.001	ns	ns
	NAH	1.9225	1.6655	15.7815	11.9128	1.37034	p<0.001	p<0.05	p<0.05
	Σ Free amino acids incl. NAH	37.8298	39.6176	39.87	37.4948	1.02751	ns	ns	ns
